# Supplementary material for: The potential of epigenetic therapy to target the 3D epigenome in endocrine-resistant breast cancer
Source: Nat Struct Mol Biol. 2024 Jan 5;31(3):498–512. doi: 10.1038/s41594-023-01181-7 (PMC10948365; doi:10.1038/s41594-023-01181-7)
Supplement: Supplementary file 4 — Captions for each table are included in the tabs. [file 41594_2023_1181_MOESM4_ESM.xlsx]

## Sheet: Suppl Table 1 CNV calls
Supplementary Table 1: Somatic Copy Number Variants (sCNVS) identified from EPIC, WGBS and Hi-C data in Gar15-13 and HCI-005 Vehicle- and Decitabine-treated PDX tumours.
	Common CNVs	Decitabine-only CNVs	Vehicle-only CNVs
Gar15-13 PDX	35	2	1
HCI-005 PDX	72	4	2

## Sheet: Suppl Table 2 SNV calls
Supplementary Table 2: Single nucleotide variants (SNVs) identified from WGBS data in Gar15-13 and HCI-005 Vehicle- and Decitabine-treated PDX tumours.
	Common SNVs	Decitabine-only SNVs	Vehicle-only SNVs
Gar15-13 PDX	7520	24103	14049
HCI-005 PDX	46687	98194	125109

## Sheet: Suppl Table 3
Supplementary Table 3: Differential methylation analyses in PDXs (Gar15-13, HCI-005) and TAMR cell line
	Gar15-13 (FDR < 1%)		HCI-005 (FDR < 5%)
	Hypomethylated	Hypermethylated	Hypomethylated	Hypermethylated
DMPs	279908	1077	28658	406
DMRs	71677	804	5262	74
	TAMR Day 7 Decitabine vs. Early Control (FDR <1%)		TAMR Decitabine Recovery vs. Late Control (FDR <1%)		TAMR Day 7 Decitabine vs. Decitabine Recovery (FDR <1%)
	Hypomethylated	Hypermethylated	Hypomethylated	Hypermethylated	Hypomethylated	Hypermethylated
DMPs	281716	134	17875	171	411	128743
DMRs	76996	3	5969	8	2	21014

## Sheet: Suppl Table 4 ChIP CUT&RUN
Supplementary Table 4: ChIP-seq and CUT&RUN datasets
PDX tumour	Replicate	Total read-pairs	Mapped read-pairs	% mapped / total read-pairs	macs2 Peaks
ER ChIP-seq Gar15-13 Vehicle	1	25638099	22508388	87.7927	31557
	2	33297957	28894540	86.7757	39918
	3	29328551	25801341	87.9735	37232
	4	28859443	24963172	86.4991	29121
ER ChIP-seq Gar15-13 Decitabine	1	26925952	22764843	84.5461	23353
	2	26699617	23034918	86.2743	24035
	3	30304994	25852511	85.3078	13677
	4	51534047	44400557	86.1577	23667
ChIP-seq Gar15-13 Input	pooled	32120030	27394505	85.2879	NA
CTCF CUT&RUN Gar15-13 Vehicle	1	20000000	17193274	85.9664	26421
	2	14620442	12483599	85.3846	30997
	3	17016228	15526553	91.2456	29100
CTCF CUT&RUN Gar15-13 Decitabine	1	20000000	16271030	81.3551	27616
	2	19345680	16820579	86.9475	22295
	3	18717280	15802684	84.4283	23741
H3K27ac CUT&RUN Gar15-13 Vehicle	1	20000000	18065645	90.3282	27596
	2	20000000	18282345	91.4117	34407
	3	18402082	17370110	94.3921	27607
H3K27ac CUT&RUN Gar15-13 Decitabine	1	20000000	18092549	90.4627	51953
	2	20000000	17826831	89.1342	50557
	3	20000000	18620713	93.1036	49161
IgG CUT&RUN Gar15-13	pooled	14791960	13591296	91.883	NA

## Sheet: Suppl Table 5 Hi-C
Supplementary Table 5: Hi-C datasets
PDX tumour	Replicate	Total read-pairs	Mapped read-pairs	% mapped / total read-pairs	Reported pairs	% valid / mapped read-pairs	Valid di-tags	% valid di-tags / reported pairs	Unique di-tags	% unique di-tags / valid di-tags	Unique cis di-tags	% cis di-tags / unique di-tags
Hi-C Gar15-13 Vehicle	1	252859274	227766098	90.0762	118435724	51.9988	111132050	93.8332	103342811	92.991	85087547	82.3352
	2	276523127	245817027	88.8956	129866965	52.8307	119253554	91.8275	110017989	92.2555	94803329	86.1708
	4	207502573	185520722	89.4065	100272237	54.0491	89823330	89.5795	83628525	93.1033	72642200	86.8629
Hi-C Gar15-13 Decitabine	1	242215998	207467280	85.6538	105315328	50.7624	101511685	96.3883	94113255	92.7117	77451969	82.2966
	2	377733478	323975920	85.7684	162188875	50.062	155116620	95.6395	143057622	92.2259	111189194	77.7234
	3	288379847	248019405	86.0044	139520045	56.2537	103377353	74.095	94887431	91.7874	77122715	81.2781

## Sheet: Suppl Table 6_RNA
Supplementary Table 6: RNA-seq datasets
PDX tumour	Replicate	Total read-pairs	Mapped read-pairs	% mapped / total read-pairs
RNA-seq Gar15-13 Vehicle	1	36476161	30105135	82.5337
	2	34567575	28797012	83.3064
	3	34756881	29121832	83.7872
	4	29725877	23209658	78.079
RNA-seq Gar15-13 Decitabine	1	44282344	33903511	76.5621
	2	33548746	26194312	78.0784
	3	36598748	28866777	78.8737
	4	36241737	29244726	80.6935
RNA-seq TAMR Early Control	1	115600726	97697404	84.5128
	2	147836228	122878235	83.1178
RNA-seq TAMR Day 7 Decitabine	1	85276053	72988025	85.5903
	2	101174980	85366328	84.3749
RNA-seq TAMR Late Control	1	99995983	83121519	83.1249
	2	133924187	114612412	85.5801
RNA-seq TAMR Decitabine Recovery	1	117298759	99958779	85.2173
	2	104583844	88225702	84.3588

## Sheet: Suppl Table 7 DGE
Supplementary Table 7: Differential gene expression (DEG) between Vehicle- and Decitabine-treated Gar15-13 PDX tumours. P values calaculated from glmQLFTest method and adjusted for multiple testing with BH method.
gene.id	gene.symbol	chr	start	end	strand	gene.type	logFC	logCPM	F	PValue	FDR
ENSG00000000003.15	TSPAN6	chrX	100627108	100639991	-	protein_coding	0.00052705	5.82628	1.43e-05	0.99703	1
ENSG00000000419.13	DPM1	chr20	50934867	50958555	-	protein_coding	0.0997712	4.51935	0.677841	0.421642	0.730758
ENSG00000000457.14	SCYL3	chr1	169849631	169894267	-	protein_coding	-0.0113019	5.69824	0.0103277	0.920234	1
ENSG00000000460.17	C1orf112	chr1	169662007	169854080	+	protein_coding	-0.152854	4.84479	2.27097	0.15003	0.475522
ENSG00000000938.13	FGR	chr1	27612064	27635185	-	protein_coding	-0.640509	-1.86534	0.74643	0.399541	0.710703
ENSG00000000971.16	CFH	chr1	196652043	196747504	+	protein_coding	1.75084	-3.52691	1.68638	0.232927	0.556276
ENSG00000001036.14	FUCA2	chr6	143494812	143511720	-	protein_coding	0.0423894	6.61677	0.0960505	0.760359	0.953816
ENSG00000001084.13	GCLC	chr6	53497341	53616970	-	protein_coding	0.0158237	5.82773	0.0121023	0.913679	1
ENSG00000269711.1	AC008763.3	chr19	7678501	7682854	+	protein_coding	7.18778	-1.92938	6.05944	0.0313474	0.249395
ENSG00000001460.18	STPG1	chr1	24356999	24416934	-	protein_coding	0.160388	3.06727	0.555626	0.46613	0.771671
ENSG00000001461.17	NIPAL3	chr1	24415802	24472976	+	protein_coding	-0.0523521	5.88465	0.270415	0.609706	0.866124
ENSG00000001497.17	LAS1L	chrX	65512582	65534787	-	protein_coding	0.153767	5.69598	1.99271	0.175958	0.513785
ENSG00000001561.7	ENPP4	chr6	46129989	46146688	+	protein_coding	-0.0149456	5.52358	0.00244655	0.961123	1
ENSG00000001617.12	SEMA3F	chr3	50155045	50189075	+	protein_coding	-0.00451521	6.80293	0.000810422	0.977618	1
ENSG00000001626.16	CFTR	chr7	117287120	117715971	+	protein_coding	0.729946	-3.60706	0.260809	0.619536	0.87312
ENSG00000001629.10	ANKIB1	chr7	92245974	92401383	+	protein_coding	-0.254884	5.88489	3.30458	0.086613	0.383291
ENSG00000001630.17	CYP51A1	chr7	92112153	92134803	-	protein_coding	0.0279687	5.5547	0.0304394	0.863542	1
ENSG00000001631.16	KRIT1	chr7	92198969	92246166	-	protein_coding	-0.190038	5.0058	2.32694	0.145395	0.467879
ENSG00000094796.5	KRT31	chr17	41393721	41397608	-	protein_coding	6.58518	-1.37195	12.1263	0.00361484	0.099289
ENSG00000002079.14	MYH16	chr7	99238829	99311130	+	transcribed_unitary_pseudogene	2.08492	-3.17946	2.85279	0.109327	0.412743
ENSG00000002330.14	BAD	chr11	64269830	64284704	-	protein_coding	0.206079	4.85949	1.62468	0.219454	0.556276
ENSG00000002549.12	LAP3	chr4	17577192	17607972	+	protein_coding	0.0707648	5.85558	0.292232	0.595751	0.858174
ENSG00000002586.20	CD99	chrX	2691187	2741309	+	protein_coding	0.176808	7.02781	1.00365	0.330368	0.645551
ENSG00000002822.15	MAD1L1	chr7	1815793	2233243	-	protein_coding	-0.130863	5.00023	0.204434	0.656837	0.893511
ENSG00000002834.18	LASP1	chr17	38869859	38921770	+	protein_coding	0.200758	9.07905	2.46183	0.134922	0.449464
ENSG00000002919.15	SNX11	chr17	48103357	48123601	+	protein_coding	0.166899	3.61171	1.31307	0.267589	0.580491
ENSG00000003056.8	M6PR	chr12	8940361	8949761	-	protein_coding	0.0238409	7.08307	0.034597	0.854627	1
ENSG00000003096.14	KLHL13	chrX	117897813	118117340	-	protein_coding	0.46462	0.153728	0.740415	0.401407	0.712125
ENSG00000003137.8	CYP26B1	chr2	72129238	72148038	-	protein_coding	0.679933	-1.38075	0.723472	0.406736	0.717431
ENSG00000003147.19	ICA1	chr7	8113184	8262687	-	protein_coding	0.0395213	6.63315	0.12307	0.730004	0.936023
ENSG00000171234.14	UGT2B7	chr4	69051363	69112987	+	protein_coding	6.55998	-2.49888	21.622	0.000365878	0.0356049
ENSG00000003393.15	ALS2	chr2	201700267	201780956	-	protein_coding	0.039678	4.55526	0.102257	0.753004	0.94948
ENSG00000003400.15	CASP10	chr2	201182898	201229406	+	protein_coding	-0.156407	4.70781	0.869775	0.363973	0.678763
ENSG00000003402.20	CFLAR	chr2	201116154	201176687	+	protein_coding	-0.288043	6.67561	3.29395	0.0870792	0.384398
ENSG00000003436.16	TFPI	chr2	187464230	187565760	-	protein_coding	-2.12713	-2.1478	1.72603	0.206237	0.556276
ENSG00000003509.16	NDUFAF7	chr2	37231631	37253403	+	protein_coding	-0.0205441	3.23777	0.0263075	0.873049	1
ENSG00000128683.14	GAD1	chr2	170813213	170861151	+	protein_coding	6.43019	-1.32554	11.3727	0.00450259	0.10741
ENSG00000003987.14	MTMR7	chr8	17296794	17413528	-	protein_coding	0.0102782	-3.41714	0.000128561	0.991084	1
ENSG00000003989.18	SLC7A2	chr8	17497088	17570573	+	protein_coding	2.32983	-3.30547	2.94287	0.108084	0.410938
ENSG00000004059.11	ARF5	chr7	127588386	127591700	+	protein_coding	0.103626	7.32093	0.409183	0.530844	0.825181
ENSG00000004139.14	SARM1	chr17	28364356	28404049	+	protein_coding	-0.261762	0.915677	0.445733	0.51326	0.810973
ENSG00000004142.12	POLDIP2	chr17	28346633	28357527	-	protein_coding	0.214365	7.04283	3.67891	0.0719248	0.351134
ENSG00000004399.13	PLXND1	chr3	129555214	129606676	-	protein_coding	0.326259	2.30531	0.725712	0.406025	0.716698
ENSG00000004455.17	AK2	chr1	33007940	33080996	-	protein_coding	0.171142	7.08839	3.29298	0.0871218	0.384523
ENSG00000004478.8	FKBP4	chr12	2794970	2805423	+	protein_coding	0.193104	9.09325	0.95929	0.340992	0.65684
ENSG00000004487.17	KDM1A	chr1	23019443	23083689	+	protein_coding	-0.13161	6.02838	2.24022	0.152654	0.479645
ENSG00000004534.15	RBM6	chr3	49940007	50100045	+	protein_coding	-0.14454	6.53601	1.21719	0.285166	0.599436
ENSG00000004660.15	CAMKK1	chr17	3860315	3894891	-	protein_coding	0.185593	3.9501	1.92461	0.183129	0.523305
ENSG00000110195.14	FOLR1	chr11	72189558	72196323	+	protein_coding	6.37118	1.30413	27.4688	6.47e-05	0.0166435
ENSG00000004766.17	VPS50	chr7	93232340	93361123	+	protein_coding	-0.301913	4.94216	3.27046	0.0881198	0.386645
ENSG00000004776.13	HSPB6	chr19	35754566	35758079	-	protein_coding	-0.267177	-2.03219	0.17235	0.683183	0.907128
ENSG00000205426.10	KRT81	chr12	52285913	52291534	-	protein_coding	6.36662	-1.92788	15.241	0.00156252	0.068922
ENSG00000004779.10	NDUFAB1	chr16	23581014	23596316	-	protein_coding	0.147494	6.34164	1.1266	0.303233	0.618216
ENSG00000004799.8	PDK4	chr7	95583499	95596516	-	protein_coding	-0.688866	-2.49165	0.178112	0.678248	0.906055
ENSG00000235558.3	AC146949.1	chr5	71220356	71259238	-	unprocessed_pseudogene	6.33756	-2.27698	5.22298	0.0428533	0.283861
ENSG00000004838.14	ZMYND10	chr3	50341110	50345732	-	protein_coding	0.647958	4.19664	2.92643	0.105181	0.406137
ENSG00000004846.16	ABCB5	chr7	20615207	20777038	+	protein_coding	-0.625047	-3.31207	0.193833	0.665248	0.898564
ENSG00000004848.8	ARX	chrX	25003694	25016420	-	protein_coding	2.44903	-3.45141	2.76243	0.118508	0.424952
ENSG00000004864.14	SLC25A13	chr7	96120220	96322147	-	protein_coding	0.0338493	4.02798	0.0647853	0.802116	0.97737
ENSG00000004866.21	ST7	chr7	116953238	117230103	+	protein_coding	-0.00870874	4.54085	0.00641414	0.937095	1
ENSG00000004897.12	CDC27	chr17	47117703	47189422	-	protein_coding	0.0131722	5.89335	0.00915726	0.924874	1
ENSG00000004961.15	HCCS	chrX	11111301	11123086	+	protein_coding	0.00243672	4.2192	0.000495909	0.982491	1
ENSG00000004975.12	DVL2	chr17	7225342	7234517	-	protein_coding	-0.178944	4.90368	3.18982	0.0918047	0.390102
ENSG00000005001.10	PRSS22	chr16	2852730	2858170	-	protein_coding	-0.106465	3.32399	0.139744	0.713121	0.925882
ENSG00000213967.11	ZNF726	chr19	23914876	23945159	+	protein_coding	6.23357	-2.45452	12.8236	0.00423008	0.106007
ENSG00000005020.13	SKAP2	chr7	26667068	26995239	-	protein_coding	1.59718	-2.74179	2.75642	0.115051	0.420499
ENSG00000005022.6	SLC25A5	chrX	119468422	119471396	+	protein_coding	0.145989	7.91335	0.883006	0.360438	0.675773
ENSG00000005059.16	MCUB	chr4	109560209	109688719	+	protein_coding	-0.0439304	4.44251	0.0700254	0.794456	0.972865
ENSG00000005075.15	POLR2J	chr7	102473118	102478907	-	protein_coding	0.255822	5.17107	1.90345	0.185432	0.526752
ENSG00000005100.13	DHX33	chr17	5440917	5468982	-	protein_coding	-0.16163	4.55872	2.8711	0.108278	0.41107
ENSG00000285901.2	AC008012.1	chr12	4273762	4405490	+	protein_coding	5.9167	-2.62323	4.96947	0.0473081	0.296556
ENSG00000005175.10	RPAP3	chr12	47661249	47706030	-	protein_coding	0.137105	5.31278	0.764855	0.393906	0.705569
ENSG00000005187.12	ACSM3	chr16	20610243	20797581	+	protein_coding	-0.594794	0.284949	2.32684	0.145404	0.467879
ENSG00000005189.19	REXO5	chr16	20806429	20849668	+	protein_coding	0.126961	4.66459	0.760324	0.39528	0.706893
ENSG00000005194.15	CIAPIN1	chr16	57428187	57447420	-	protein_coding	0.183289	4.15594	3.1055	0.0958548	0.396827
ENSG00000005206.17	SPPL2B	chr19	2328615	2355095	+	protein_coding	-0.0286498	5.9535	0.0454279	0.833734	0.996019
ENSG00000005238.20	FAM214B	chr9	35104112	35116341	-	protein_coding	-0.144312	4.21247	0.987589	0.334159	0.649307
ENSG00000005243.10	COPZ2	chr17	48026167	48038030	-	protein_coding	0.172933	0.232428	0.048027	0.829122	0.993389
ENSG00000005249.13	PRKAR2B	chr7	107044705	107161811	+	protein_coding	1.52231	3.60879	2.78813	0.113129	0.41798
ENSG00000005302.19	MSL3	chrX	11758159	11775772	+	protein_coding	-0.146315	4.5404	1.52522	0.233497	0.556276
ENSG00000159184.8	HOXB13	chr17	48724763	48728750	-	protein_coding	5.86803	-2.82739	10.1062	0.0127357	0.169248
ENSG00000005379.17	TSPOAP1	chr17	58301228	58328795	-	protein_coding	-0.303209	5.02453	2.22671	0.153823	0.481
ENSG00000005436.14	GCFC2	chr2	75652000	75710985	-	protein_coding	0.218128	4.02587	2.75864	0.114916	0.420481
ENSG00000005448.17	WDR54	chr2	74421678	74425755	+	protein_coding	0.327294	3.67008	3.22133	0.0903436	0.389783
ENSG00000005469.12	CROT	chr7	87345664	87399794	+	protein_coding	-0.258562	5.28402	1.72842	0.205938	0.556276
ENSG00000005471.18	ABCB4	chr7	87401696	87480435	-	protein_coding	-0.48604	0.822904	2.65603	0.121401	0.428952
ENSG00000005483.21	KMT2E	chr7	105014190	105115019	+	protein_coding	-0.257815	6.92601	2.93099	0.10493	0.405546
ENSG00000123836.15	PFKFB2	chr1	207034366	207081024	+	protein_coding	5.84544	-2.44939	22.1529	0.000328388	0.0341141
ENSG00000005513.10	SOX8	chr16	981770	986979	+	protein_coding	-0.477435	-0.619506	0.627846	0.438979	0.746805
ENSG00000005700.15	IBTK	chr6	82169986	82247754	-	protein_coding	-0.178985	6.73622	0.985972	0.334544	0.649764
ENSG00000005801.18	ZNF195	chr11	3339261	3379222	-	protein_coding	-0.148919	3.86543	2.18707	0.157321	0.486241
ENSG00000112486.16	CCR6	chr6	167111807	167139696	+	protein_coding	5.68244	-2.91548	14.5267	0.00187706	0.0739142
ENSG00000005812.11	FBXL3	chr13	76992598	77027195	-	protein_coding	0.113258	6.23456	0.554504	0.466573	0.771975
ENSG00000005844.18	ITGAL	chr16	30472719	30523185	+	protein_coding	0.265985	4.13119	0.877155	0.361995	0.677025
ENSG00000005882.12	PDK2	chr17	50094737	50112152	+	protein_coding	0.080487	5.67735	0.457107	0.508002	0.807108
ENSG00000178772.7	CPN2	chr3	194339768	194351328	-	protein_coding	5.51408	3.90059	10.7515	0.00542654	0.116159
ENSG00000164687.11	FABP5	chr8	81280536	81284777	+	protein_coding	5.43918	-3.10211	5.47188	0.0469597	0.295219
ENSG00000260272.1	AC093525.2	chr16	2496032	2520218	+	protein_coding	5.35308	-2.34113	12.0564	0.00368808	0.099631
ENSG00000005961.19	ITGA2B	chr17	44372180	44389649	-	protein_coding	-0.358809	1.40697	1.18041	0.29232	0.606824
ENSG00000005981.13	ASB4	chr7	95478444	95540233	+	protein_coding	4.19479	-3.4425	4.35296	0.0698339	0.346824
ENSG00000006007.12	GDE1	chr16	19501693	19522123	-	protein_coding	0.135887	7.72657	1.35191	0.260881	0.573164
ENSG00000006015.17	REX1BD	chr19	18588685	18592336	+	protein_coding	-0.091333	4.09866	0.205945	0.655659	0.892828
ENSG00000006016.11	CRLF1	chr19	18572220	18607741	-	protein_coding	-0.574557	0.600311	2.10651	0.164735	0.496094
ENSG00000006025.12	OSBPL7	chr17	47807372	47821834	-	protein_coding	-0.0401051	3.81991	0.113698	0.740068	0.942249
ENSG00000006042.12	TMEM98	chr17	32927910	32945106	+	protein_coding	0.0392656	6.93278	0.115988	0.737566	0.940919
ENSG00000268643.1	AC006486.1	chr19	42234583	42255132	-	protein_coding	5.33545	-2.98554	6.28778	0.0288795	0.241967
ENSG00000006059.4	KRT33A	chr17	41346092	41350828	-	protein_coding	1.7776	-2.97169	3.15787	0.0933155	0.392411
ENSG00000006062.17	MAP3K14	chr17	45263119	45317029	-	protein_coding	0.0421473	5.18537	0.023957	0.878803	1
ENSG00000006071.15	ABCC8	chr11	17392498	17476879	-	protein_coding	-0.597256	2.79722	2.28531	0.148826	0.473526
ENSG00000006118.15	TMEM132A	chr11	60924460	60937159	+	protein_coding	-0.140396	4.97426	1.45587	0.243982	0.556276
ENSG00000006125.18	AP2B1	chr17	35578046	35726413	+	protein_coding	0.228919	8.51052	3.91504	0.0641589	0.334749
ENSG00000006194.10	ZNF263	chr16	3263800	3301401	+	protein_coding	-0.117994	6.49751	1.47871	0.240463	0.556276
ENSG00000266602.2	AP005262.1	chr18	1509022	2049510	+	lncRNA	5.33258	-3.08084	17.3715	0.00152763	0.0680878
ENSG00000006282.21	SPATA20	chr17	50543058	50555852	+	protein_coding	0.0943005	6.19339	0.304381	0.588272	0.854266
ENSG00000006283.18	CACNA1G	chr17	50560715	50627474	+	protein_coding	-0.656407	-3.27786	0.208296	0.653838	0.892236
ENSG00000236740.6	AL033384.1	chr6	53930022	53997667	+	lncRNA	5.31171	-2.3573	10.9303	0.00513987	0.11464
ENSG00000006432.15	MAP3K9	chr14	70722526	70809534	-	protein_coding	0.0187634	4.75441	0.0177149	0.895667	1
ENSG00000006451.8	RALA	chr7	39623565	39708120	+	protein_coding	0.0981246	5.38873	0.830873	0.374665	0.690183
ENSG00000283528.2	TCAF2C	chr7	143639230	143647646	-	protein_coding	5.26174	-2.21229	8.80395	0.0101061	0.15346
ENSG00000006459.11	KDM7A	chr7	140084746	140176983	-	protein_coding	-0.387302	5.74969	3.05625	0.0983182	0.399751
ENSG00000006468.14	ETV1	chr7	13891229	13991425	-	protein_coding	-1.27064	-2.25207	3.10098	0.0960778	0.396966
ENSG00000006530.18	AGK	chr7	141551278	141655244	+	protein_coding	0.00194684	4.40764	0.000465825	0.98303	1
ENSG00000006534.16	ALDH3B1	chr11	68008578	68029282	+	protein_coding	-0.28874	8.38922	3.08608	0.0968176	0.398035
ENSG00000006555.11	TTC22	chr1	54779712	54801323	-	protein_coding	-0.440087	5.27847	3.07038	0.097604	0.399751
ENSG00000006576.16	PHTF2	chr7	77798792	77957503	+	protein_coding	-0.315427	4.93459	3.47067	0.0796989	0.368578
ENSG00000006607.14	FARP2	chr2	241356285	241494841	+	protein_coding	0.0627884	6.01814	0.394623	0.538162	0.82955
ENSG00000006611.16	USH1C	chr11	17493895	17544416	-	protein_coding	-1.0191	1.47101	3.86933	0.0655829	0.337627
ENSG00000006625.18	GGCT	chr7	30496621	30504841	-	protein_coding	0.28538	6.5768	3.14127	0.0941118	0.393762
ENSG00000006634.8	DBF4	chr7	87876216	87909553	+	protein_coding	-0.27412	4.16117	3.46836	0.0797903	0.368873
ENSG00000006638.13	TBXA2R	chr19	3594507	3606875	-	protein_coding	-0.39459	0.152171	1.09929	0.308985	0.624236
ENSG00000006652.15	IFRD1	chr7	112422887	112481017	+	protein_coding	-0.220534	3.29957	0.741643	0.401025	0.711978
ENSG00000006695.12	COX10	chr17	14069490	14231736	+	protein_coding	-0.0533898	3.58208	0.171989	0.683496	0.907323
ENSG00000006704.10	GTF2IRD1	chr7	74453790	74602604	+	protein_coding	0.0883486	4.97592	0.495879	0.490776	0.79348
ENSG00000006712.15	PAF1	chr19	39385629	39391154	-	protein_coding	0.0802853	6.32836	0.379011	0.546224	0.833599
ENSG00000006715.16	VPS41	chr7	38722974	38932394	-	protein_coding	-0.0660369	5.32809	0.163054	0.691354	0.912848
ENSG00000006740.17	ARHGAP44	chr17	12789498	12991643	+	protein_coding	1.69903	-3.30625	1.93303	0.185931	0.527691
ENSG00000006744.19	ELAC2	chr17	12991612	13018065	-	protein_coding	0.042813	6.1786	0.15611	0.697638	0.916256
ENSG00000006756.16	ARSD	chrX	2903972	2929349	-	protein_coding	0.0535212	7.74313	0.264338	0.613722	0.868777
ENSG00000135046.14	ANXA1	chr9	73151865	73170393	+	protein_coding	5.23507	-2.35012	24.9262	0.000191588	0.025816
ENSG00000006831.10	ADIPOR2	chr12	1688574	1788674	+	protein_coding	-0.0851707	6.09169	0.434505	0.518547	0.814711
ENSG00000006837.12	CDKL3	chr5	134286350	134371047	-	protein_coding	0.0702856	0.269648	0.0560353	0.815682	0.985368
ENSG00000007001.13	UPP2	chr2	157876702	158136154	+	protein_coding	0.123422	-3.12158	0.00779134	0.930687	1
ENSG00000007038.11	PRSS21	chr16	2817180	2826304	+	protein_coding	-0.0783847	2.26123	0.0673767	0.798288	0.974919
ENSG00000243064.8	ABCC13	chr21	14236206	14362754	+	transcribed_unprocessed_pseudogene	5.23109	-2.62189	6.18125	0.0300006	0.245166
ENSG00000007062.12	PROM1	chr4	15963076	16084378	-	protein_coding	1.6003	0.15744	3.95673	0.0628919	0.331508
ENSG00000007080.11	CCDC124	chr19	17933015	17943991	+	protein_coding	0.195888	4.96405	1.34604	0.261881	0.574408
ENSG00000007129.18	CEACAM21	chr19	41549518	41586844	+	protein_coding	-0.609077	-3.48706	0.155065	0.699617	0.917569
ENSG00000007168.14	PAFAH1B1	chr17	2593210	2685615	+	protein_coding	-0.0312522	7.40427	0.037572	0.848584	1
ENSG00000007171.18	NOS2	chr17	27756766	27800529	-	protein_coding	-0.11828	-1.92693	0.0353281	0.88042	1
ENSG00000007174.18	DNAH9	chr17	11598470	11969748	+	protein_coding	1.84442	0.746023	1.82779	0.193965	0.540671
ENSG00000007202.15	KIAA0100	chr17	28614446	28645454	-	protein_coding	0.231463	8.34747	2.73187	0.116567	0.421593
ENSG00000007216.15	SLC13A2	chr17	28473293	28497781	+	protein_coding	0.563298	5.52134	3.17849	0.0923371	0.39101
ENSG00000007237.18	GAS7	chr17	9910609	10198551	-	protein_coding	1.27846	-0.510715	0.505816	0.486525	0.789512
ENSG00000007255.10	TRAPPC6A	chr19	45162928	45178237	-	protein_coding	0.223729	4.95221	2.67453	0.1202	0.427469
ENSG00000007264.15	MATK	chr19	3777970	3802129	-	protein_coding	0.643374	-3.1837	0.175534	0.680444	0.907036
ENSG00000007306.15	CEACAM7	chr19	41673303	41706976	-	protein_coding	-0.456027	0.577064	1.1402	0.300423	0.615887
ENSG00000007314.12	SCN4A	chr17	63938554	63972918	-	protein_coding	-0.46073	-1.4364	1.44871	0.2451	0.556276
ENSG00000007341.19	ST7L	chr1	112523514	112620825	-	protein_coding	0.0669143	4.40207	0.304634	0.588118	0.854261
ENSG00000007372.23	PAX6	chr11	31784779	31817961	-	protein_coding	-0.0859007	3.23708	0.0871783	0.771343	0.959226
ENSG00000007376.8	RPUSD1	chr16	784974	788397	-	protein_coding	0.00409793	5.3957	0.000749827	0.978471	1
ENSG00000007384.15	RHBDF1	chr16	58059	76355	-	protein_coding	0.0858571	6.7841	0.513251	0.483385	0.787128
ENSG00000242265.5	PEG10	chr7	94656325	94669695	+	protein_coding	5.1919	3.08319	9.64353	0.00638295	0.124844
ENSG00000007402.11	CACNA2D2	chr3	50362799	50504244	-	protein_coding	0.265034	5.05032	2.13741	0.161841	0.492739
ENSG00000007516.14	BAIAP3	chr16	1333638	1349441	+	protein_coding	0.141388	5.95351	0.742237	0.40084	0.711829
ENSG00000007520.4	TSR3	chr16	1349240	1351878	-	protein_coding	0.192435	5.83721	1.73256	0.205421	0.556276
ENSG00000007541.17	PIGQ	chr16	566995	584109	+	protein_coding	0.0695667	7.38739	0.397987	0.536455	0.82955
ENSG00000118523.6	CCN2	chr6	131948176	131951372	-	protein_coding	5.12018	-2.73678	8.22914	0.0122879	0.167211
ENSG00000007866.21	TEAD3	chr6	35473597	35497079	-	protein_coding	0.171078	5.29867	2.29822	0.147751	0.471737
ENSG00000007908.16	SELE	chr1	169722640	169764705	-	protein_coding	0.286678	2.39124	0.535425	0.474224	0.778649
ENSG00000007923.16	DNAJC11	chr1	6634168	6701924	-	protein_coding	-0.00156318	4.92262	0.000219348	0.988355	1
ENSG00000007933.13	FMO3	chr1	171090901	171117819	+	protein_coding	1.71406	-3.52885	1.80681	0.232927	0.556276
ENSG00000007944.15	MYLIP	chr6	16129086	16148248	+	protein_coding	0.328267	5.75285	3.70394	0.0710516	0.34937
ENSG00000231898.9	MYO3B-AS1	chr2	170332085	170408564	-	lncRNA	5.08798	-2.78353	12.8601	0.00293846	0.0901042
ENSG00000007968.7	E2F2	chr1	23506438	23531233	-	protein_coding	-0.247429	2.82804	0.801011	0.38319	0.697751
ENSG00000184254.17	ALDH1A3	chr15	100877714	100916626	+	protein_coding	5.06064	-1.70162	8.78965	0.00862731	0.143868
ENSG00000008056.14	SYN1	chrX	47571901	47619857	-	protein_coding	0.272162	-3.05744	0.0776643	0.783823	0.966458
ENSG00000008083.14	JARID2	chr6	15246069	15522042	+	protein_coding	-0.0738556	5.5908	0.561379	0.463867	0.769595
ENSG00000008086.13	CDKL5	chrX	18425583	18653629	+	protein_coding	-0.400158	4.26741	2.95516	0.103614	0.403309
ENSG00000008118.10	CAMK1G	chr1	209583714	209613939	+	protein_coding	0.722319	-3.31132	0.291493	0.596212	0.858331
ENSG00000276600.5	RAB7B	chr1	205976740	206003461	-	protein_coding	4.96431	-0.295777	26.9905	7.12e-05	0.0170299
ENSG00000008130.15	NADK	chr1	1751232	1780457	-	protein_coding	0.06757	6.0453	0.606611	0.446689	0.753314
ENSG00000064886.14	CHI3L2	chr1	111200771	111243440	+	protein_coding	4.95679	2.04158	43.362	4.45e-06	0.00975049
ENSG00000008226.20	DLEC1	chr3	38039205	38124025	+	protein_coding	-0.683241	0.485893	1.55239	0.229548	0.556276
ENSG00000008256.16	CYTH3	chr7	6161776	6272644	-	protein_coding	-0.166088	1.19244	0.0322918	0.859496	1
ENSG00000008277.14	ADAM22	chr7	87934143	88202889	+	protein_coding	-0.509925	0.911418	1.04591	0.320673	0.637098
ENSG00000008282.8	SYPL1	chr7	106090503	106112576	-	protein_coding	0.0685108	8.1512	0.100033	0.75561	0.95121
ENSG00000008283.16	CYB561	chr17	63432304	63446354	-	protein_coding	0.274491	7.49345	3.3466	0.0847991	0.379565
ENSG00000008294.21	SPAG9	chr17	50962174	51120868	-	protein_coding	-0.330877	5.6374	2.43059	0.137264	0.45394
ENSG00000135477.11	KRT87P	chr12	52250466	52258867	-	transcribed_unprocessed_pseudogene	4.95379	-2.08022	13.3999	0.00191513	0.0744252
ENSG00000008311.15	AASS	chr7	122073549	122144255	-	protein_coding	-1.22359	-0.597236	1.75633	0.202482	0.552917
ENSG00000146950.13	SHROOM2	chrX	9786429	9949443	+	protein_coding	4.94841	0.0261758	12.2732	0.00269727	0.0862561
ENSG00000008324.12	SS18L2	chr3	42581840	42596934	+	protein_coding	0.00400034	3.90477	0.00182937	0.966378	1
ENSG00000228144.2	AC078927.1	chr12	66123917	66169985	-	protein_coding	4.94824	-2.75698	4.81571	0.0453947	0.291544
ENSG00000258555.6	SPECC1L-ADORA2A	chr22	24270898	24442356	+	protein_coding	4.94592	-2.58295	5.13419	0.0396749	0.273772
ENSG00000008405.12	CRY1	chr12	106991364	107093549	-	protein_coding	0.0839754	4.13318	0.179425	0.677137	0.905741
ENSG00000008441.17	NFIX	chr19	12995608	13098796	+	protein_coding	-0.0081844	8.28119	0.00432211	0.948344	1
ENSG00000008513.16	ST3GAL1	chr8	133454848	133571940	-	protein_coding	0.130227	6.0781	0.196078	0.663444	0.897466
ENSG00000008516.17	MMP25	chr16	3046561	3060726	+	protein_coding	0.0129695	1.33779	0.00105143	0.974507	1
ENSG00000008517.18	IL32	chr16	3065297	3082192	+	protein_coding	0.187058	3.31752	0.31766	0.580318	0.850856
ENSG00000225438.1	KRT41P	chr17	41406512	41411775	-	unprocessed_pseudogene	4.86838	-3.06649	7.73731	0.0145959	0.179246
ENSG00000008735.14	MAPK8IP2	chr22	50600793	50613981	+	protein_coding	-0.194869	2.39885	0.371468	0.550202	0.835887
ENSG00000008838.20	MED24	chr17	40019097	40061215	-	protein_coding	0.139126	7.55747	0.500097	0.488964	0.791635
ENSG00000008853.17	RHOBTB2	chr8	22987417	23020199	+	protein_coding	-0.206331	5.40532	3.31164	0.086305	0.382816
ENSG00000186007.10	LEMD1	chr1	205381378	205455954	-	protein_coding	4.84165	-3.05865	14.5597	0.001861	0.0739142
ENSG00000008952.17	SEC62	chr3	169966635	169998373	+	protein_coding	-0.106367	7.62724	0.469063	0.502578	0.802431
ENSG00000264589.4	MAPT-AS1	chr17	45799390	45895680	-	lncRNA	4.80743	-3.23789	10.0833	0.00870662	0.144262
ENSG00000009307.16	CSDE1	chr1	114716913	114758676	-	protein_coding	0.163585	9.68362	1.81941	0.194939	0.542248
ENSG00000009335.18	UBE3C	chr7	157138916	157269370	+	protein_coding	-0.122003	6.48899	1.07161	0.31497	0.630563
ENSG00000009413.16	REV3L	chr6	111299028	111483715	-	protein_coding	-0.320693	4.90646	1.92617	0.182961	0.523155
ENSG00000009694.13	TENM1	chrX	124375903	124963817	-	protein_coding	0	-3.49126	0	1	1
ENSG00000009709.12	PAX7	chr1	18630846	18748866	+	protein_coding	0.308632	-3.37353	0.0722392	0.791987	0.971642
ENSG00000239467.6	AC007405.3	chr2	170766878	170778729	+	lncRNA	4.75483	-2.80648	15.205	0.00157686	0.0691281
ENSG00000009780.16	FAM76A	chr1	27725961	27763116	+	protein_coding	-0.0825032	3.62299	0.403043	0.533908	0.828014
ENSG00000009790.15	TRAF3IP3	chr1	209756032	209782320	+	protein_coding	1.71474	-3.60694	1.88095	0.232927	0.556276
ENSG00000009830.12	POMT2	chr14	77274956	77320883	-	protein_coding	0.233536	4.64886	3.39919	0.0825918	0.3749
ENSG00000009844.16	VTA1	chr6	142147162	142224685	+	protein_coding	0.11788	6.04824	0.96257	0.34019	0.655816
ENSG00000009950.16	MLXIPL	chr7	73593194	73624543	-	protein_coding	0.294391	0.490987	0.522316	0.479604	0.783387
ENSG00000009954.11	BAZ1B	chr7	73440406	73522293	-	protein_coding	-0.111207	7.27153	1.42833	0.248315	0.559218
ENSG00000010017.13	RANBP9	chr6	13621498	13711835	-	protein_coding	-0.0631136	6.40283	0.353812	0.559736	0.841622
ENSG00000010030.14	ETV7	chr6	36354091	36387800	-	protein_coding	0.419255	1.40646	1.25046	0.278896	0.593068
ENSG00000010072.16	SPRTN	chr1	231337104	231355023	+	protein_coding	-0.0754336	4.03126	0.413534	0.528693	0.824092
ENSG00000010165.20	EEF1AKNMT	chr1	171781660	171814023	+	protein_coding	0.0260541	6.06325	0.0260163	0.873747	1
ENSG00000274769.1	AC016747.4	chr2	61115787	61164825	+	lncRNA	4.71898	-2.17966	7.85981	0.0139773	0.177212
ENSG00000010244.18	ZNF207	chr17	32350117	32381886	+	protein_coding	-0.0488007	7.53281	0.158862	0.695129	0.915387
ENSG00000188451.8	SRP72P2	chr6	158237336	158242797	-	processed_pseudogene	4.70254	-3.23794	13.4009	0.00253244	0.0839459
ENSG00000010270.13	STARD3NL	chr7	38178222	38230671	+	protein_coding	-0.0875971	4.35529	0.731729	0.404125	0.715094
ENSG00000010278.14	CD9	chr12	6199715	6238271	+	protein_coding	-0.0229425	8.76902	0.0501843	0.825392	0.991064
ENSG00000010282.15	HHATL	chr3	42692663	42702824	-	protein_coding	1.70384	-2.48258	1.83725	0.232927	0.556276
ENSG00000228314.1	CYP4F29P	chr21	13843133	13848364	-	transcribed_unprocessed_pseudogene	4.6749	-2.54691	5.23556	0.0380349	0.26973
ENSG00000010295.19	IFFO1	chr12	6538375	6556083	-	protein_coding	-0.289824	-2.63374	0.0808611	0.779541	0.964216
ENSG00000204511.3	MCCD1	chr6	31528962	31530232	+	protein_coding	4.65211	-2.80919	6.10846	0.0267619	0.234517
ENSG00000010318.21	PHF7	chr3	52410660	52423641	+	protein_coding	-0.0631099	2.05871	0.0797611	0.781004	0.964792
ENSG00000010319.7	SEMA3G	chr3	52433035	52445103	-	protein_coding	0.119966	3.94444	0.465157	0.504339	0.803871
ENSG00000010322.16	NISCH	chr3	52455118	52493068	+	protein_coding	0.138648	6.66853	1.79873	0.197373	0.546334
ENSG00000010327.10	STAB1	chr3	52495338	52524495	+	protein_coding	1.7108	-3.18507	1.98436	0.232927	0.556276
ENSG00000010361.14	FUZ	chr19	49806866	49817376	-	protein_coding	-0.0507839	3.93889	0.138108	0.714724	0.926881
ENSG00000010379.16	SLC6A13	chr12	220621	262873	-	protein_coding	-1.62654	-3.52646	1.56187	0.245217	0.556276
ENSG00000010404.18	IDS	chrX	149476988	149521096	-	protein_coding	0.145269	5.78627	0.971405	0.338043	0.653753
ENSG00000010438.16	PRSS3	chr9	33750466	33799231	+	protein_coding	1.7179	-1.80097	3.88941	0.0649527	0.335902
ENSG00000010539.12	ZNF200	chr16	3222325	3236221	-	protein_coding	-0.00538195	4.22457	0.00205676	0.964351	1
ENSG00000010610.10	CD4	chr12	6786858	6820799	+	protein_coding	0.326293	1.78711	0.307671	0.586281	0.852903
ENSG00000198910.14	L1CAM	chrX	153861514	153886173	-	protein_coding	4.62713	-3.11623	7.72668	0.014651	0.179449
ENSG00000010671.16	BTK	chrX	101349447	101390796	-	protein_coding	-0.0806423	-1.66703	0.0299137	0.864713	1
ENSG00000010704.18	HFE	chr6	26087281	26098343	+	protein_coding	-0.165507	4.8378	2.47319	0.134083	0.447897
ENSG00000010803.16	SCMH1	chr1	41027200	41242154	-	protein_coding	-0.0927126	4.94634	0.204452	0.656822	0.893511
ENSG00000010810.17	FYN	chr6	111660332	111873452	-	protein_coding	0.44556	-1.43115	1.61948	0.220161	0.556276
ENSG00000010818.10	HIVEP2	chr6	142751469	142956698	-	protein_coding	-0.207652	3.85295	0.508831	0.485247	0.788553
ENSG00000010932.17	FMO1	chr1	171248471	171285978	+	protein_coding	2.61853	-2.10405	3.39483	0.0827723	0.375188
ENSG00000011007.12	ELOA	chr1	23743155	23762059	+	protein_coding	-0.155387	5.18718	3.34118	0.0850307	0.380005
ENSG00000011009.11	LYPLA2	chr1	23791145	23795539	+	protein_coding	0.235053	5.57531	1.9812	0.177145	0.514877
ENSG00000011021.23	CLCN6	chr1	11806096	11848079	+	protein_coding	-0.386557	3.20546	3.7329	0.0700564	0.347208
ENSG00000011028.14	MRC2	chr17	62627670	62693597	+	protein_coding	0.469106	2.64572	2.73409	0.116429	0.421537
ENSG00000011052.21	NME1-NME2	chr17	51153590	51171744	+	protein_coding	0.53233	3.24367	3.03649	0.0993276	0.399751
ENSG00000011083.9	SLC6A7	chr5	150190062	150222788	+	protein_coding	0.730972	-2.66047	0.308113	0.586014	0.852903
ENSG00000011105.14	TSPAN9	chr12	3077355	3286564	+	protein_coding	0.0204353	6.60646	0.0291665	0.866395	1
ENSG00000011114.15	BTBD7	chr14	93237550	93333092	-	protein_coding	-0.434397	6.47755	4.38634	0.0513941	0.304713
ENSG00000011132.12	APBA3	chr19	3750772	3761692	-	protein_coding	-0.175308	3.66859	2.18687	0.157339	0.486241
ENSG00000130561.17	SAG	chr2	233307816	233347055	+	protein_coding	4.57349	-2.69665	14.1396	0.00207756	0.0768236
ENSG00000011198.10	ABHD5	chr3	43690108	43734371	+	protein_coding	0.187949	5.41743	3.44389	0.0807686	0.371018
ENSG00000011201.12	ANOS1	chrX	8528874	8732137	-	protein_coding	-0.0750605	4.71901	0.0554273	0.816666	0.985907
ENSG00000011243.18	AKAP8L	chr19	15380050	15419141	-	protein_coding	0.297508	6.73435	3.53873	0.0770541	0.363105
ENSG00000139970.17	RTN1	chr14	59595976	59870776	-	protein_coding	4.54913	1.13254	15.8126	0.000962326	0.0572167
ENSG00000011260.14	UTP18	chr17	51260546	51297936	+	protein_coding	0.145064	4.99757	1.26229	0.276711	0.590303
ENSG00000011275.19	RNF216	chr7	5620047	5781696	-	protein_coding	-0.0599903	5.63066	0.491143	0.492825	0.795232
ENSG00000011295.16	TTC19	chr17	15999784	16045015	+	protein_coding	0.0292381	6.04638	0.0703121	0.794046	0.972643
ENSG00000011304.21	PTBP1	chr19	797075	812327	+	protein_coding	-0.104612	8.53966	1.05149	0.319422	0.635552
ENSG00000011332.19	DPF1	chr19	38211006	38229714	-	protein_coding	0.287282	-0.490755	1.15174	0.298065	0.613456
ENSG00000011347.10	SYT7	chr11	61513714	61581148	-	protein_coding	0.187408	5.53857	1.71439	0.207702	0.556276
ENSG00000011376.12	LARS2	chr3	45388561	45554726	+	protein_coding	-0.0734904	5.15837	0.39988	0.535499	0.828992
ENSG00000198681.7	MAGEA1	chrX	153179284	153183880	+	protein_coding	4.5475	-2.13873	20.9298	0.000263981	0.0304945
ENSG00000011422.12	PLAUR	chr19	43646095	43670547	-	protein_coding	-0.271137	1.81338	0.949162	0.343486	0.65974
ENSG00000164520.11	RAET1E	chr6	149883375	149898102	-	protein_coding	4.54135	-2.74412	7.90468	0.0137583	0.175594
ENSG00000011451.21	WIZ	chr19	15419978	15449956	-	protein_coding	-0.155313	5.88729	2.14113	0.161498	0.492199
ENSG00000011454.18	RABGAP1	chr9	122940833	123104866	+	protein_coding	-0.0598392	5.85746	0.193088	0.66585	0.898911
ENSG00000011465.18	DCN	chr12	91140484	91183217	-	protein_coding	3.72244	0.850574	2.04948	0.170244	0.505245
ENSG00000011478.12	QPCTL	chr19	45692666	45703989	+	protein_coding	0.0171919	3.41131	0.0110253	0.917594	1
ENSG00000011485.15	PPP5C	chr19	46347087	46392981	+	protein_coding	-0.153329	5.75558	2.40091	0.139535	0.457215
ENSG00000011523.14	CEP68	chr2	65056366	65087004	+	protein_coding	0.21404	3.66027	1.63974	0.217423	0.556276
ENSG00000011566.15	MAP4K3	chr2	39249266	39437301	-	protein_coding	-0.0484591	5.41163	0.0924659	0.764727	0.956732
ENSG00000011600.12	TYROBP	chr19	35904401	35908295	-	protein_coding	2.87825	-3.60626	4.04267	0.0786039	0.366242
ENSG00000011638.10	TMEM159	chr16	21158377	21180616	+	protein_coding	0.00786999	6.37132	0.00103808	0.974669	1
ENSG00000012048.23	BRCA1	chr17	43044295	43170245	-	protein_coding	-0.176218	5.2959	0.859792	0.366673	0.681384
ENSG00000174945.13	AMZ1	chr7	2679522	2775500	+	protein_coding	4.53863	-1.20794	6.23923	0.025433	0.230152
ENSG00000110448.11	CD5	chr11	61102489	61127852	+	protein_coding	4.52885	-3.24038	12.4266	0.00331847	0.0948208
ENSG00000255442.1	AC109635.4	chr11	50170156	50190441	+	unprocessed_pseudogene	4.52439	-2.55008	12.2359	0.00272875	0.0863179
ENSG00000012174.12	MBTPS2	chrX	21839617	21885423	+	protein_coding	0.00890653	4.90727	0.002117	0.963833	1
ENSG00000012211.13	PRICKLE3	chrX	49174802	49186528	-	protein_coding	0.0339653	3.534	0.0710088	0.793054	0.972128
ENSG00000012223.13	LTF	chr3	46435645	46485234	-	protein_coding	-0.243644	13.8373	0.230296	0.637373	0.882877
ENSG00000012232.9	EXTL3	chr8	28600469	28755599	+	protein_coding	0.0611085	4.40195	0.146584	0.706529	0.921086
ENSG00000012660.14	ELOVL5	chr6	53267398	53349179	-	protein_coding	0.115624	8.14867	0.330197	0.573011	0.848741
ENSG00000149596.7	JPH2	chr20	44106590	44187188	-	protein_coding	4.47732	-2.14803	29.1011	4.71e-05	0.0150807
ENSG00000012822.16	CALCOCO1	chr12	53708517	53727745	-	protein_coding	-0.133756	6.37632	0.807115	0.381425	0.696054
ENSG00000012963.15	UBR7	chr14	93207241	93229215	+	protein_coding	-0.221974	7.01603	3.28801	0.0873409	0.38479
ENSG00000012983.11	MAP4K5	chr14	50418501	50561126	-	protein_coding	-0.284351	5.3504	3.82124	0.0671206	0.340491
ENSG00000013016.16	EHD3	chr2	31234152	31269451	+	protein_coding	-0.345396	-0.355087	1.26419	0.276363	0.589937
ENSG00000013275.8	PSMC4	chr19	39971165	39981764	+	protein_coding	0.204801	6.15406	2.66766	0.120644	0.427862
ENSG00000013288.9	MAN2B2	chr4	6575189	6623362	+	protein_coding	-0.0425042	6.84531	0.136264	0.716546	0.927825
ENSG00000013297.12	CLDN11	chr3	170418868	170454733	+	protein_coding	1.47186	-2.22442	1.59361	0.223721	0.556276
ENSG00000013306.16	SLC25A39	chr17	44319625	44324870	-	protein_coding	0.223997	6.52841	1.61474	0.220807	0.556276
ENSG00000013364.19	MVP	chr16	29820394	29848039	+	protein_coding	0.391141	6.4073	3.77511	0.0686355	0.344162
ENSG00000013374.16	NUB1	chr7	151341699	151378449	+	protein_coding	0.0526961	5.96291	0.249418	0.623837	0.876163
ENSG00000013375.16	PGM3	chr6	83161150	83193936	-	protein_coding	-0.158394	6.28609	1.18144	0.292117	0.606638
ENSG00000256407.2	AL357673.1	chr1	54132686	54200073	-	protein_coding	4.4491	-2.95425	8.21433	0.012351	0.167508
ENSG00000286144.1	Z97056.2	chr22	38416565	38423933	-	lncRNA	4.44277	-3.30382	11.7813	0.00550369	0.117082
ENSG00000013503.10	POLR3B	chr12	106357748	106510198	+	protein_coding	0.0525841	4.52001	0.149641	0.70364	0.91934
ENSG00000013523.11	ANGEL1	chr14	76786009	76826246	-	protein_coding	0.104036	4.52171	1.13736	0.301007	0.616185
ENSG00000013561.18	RNF14	chr5	141958328	141990292	+	protein_coding	0.0274127	6.01411	0.043889	0.836531	0.997797
ENSG00000013563.14	DNASE1L1	chrX	154401236	154412112	-	protein_coding	0.156247	4.89261	1.94571	0.180869	0.52018
ENSG00000013573.17	DDX11	chr12	31073860	31104799	+	protein_coding	-0.0294445	4.80732	0.0400588	0.843722	1
ENSG00000013583.10	HEBP1	chr12	12974870	13000265	-	protein_coding	0.200558	5.05302	2.60119	0.125047	0.434135
ENSG00000013588.9	GPRC5A	chr12	12891559	12917937	+	protein_coding	-0.209412	5.8135	2.35299	0.143298	0.463898
ENSG00000013619.14	MAMLD1	chrX	150361422	150514178	+	protein_coding	1.11758	-1.749	1.35475	0.2604	0.572571
ENSG00000013725.14	CD6	chr11	60971680	61020377	+	protein_coding	-0.64436	-2.78185	0.460936	0.506254	0.805673
ENSG00000013810.20	TACC3	chr4	1712891	1745171	+	protein_coding	-0.337075	6.11489	2.8842	0.107535	0.410081
ENSG00000014123.10	UFL1	chr6	96521595	96555276	+	protein_coding	-0.127669	6.32446	1.60279	0.222449	0.556276
ENSG00000014138.9	POLA2	chr11	65261920	65305589	+	protein_coding	-0.15745	3.32073	0.976776	0.336747	0.652428
ENSG00000014164.7	ZC3H3	chr8	143437659	143541447	-	protein_coding	-0.0135516	4.85886	0.0106387	0.919046	1
ENSG00000267453.7	CLEC4O	chr19	15851993	15864904	-	transcribed_unprocessed_pseudogene	4.41188	-3.37331	6.36206	0.0352183	0.259768
ENSG00000178363.5	CALML3	chr10	5524961	5526771	+	protein_coding	4.38615	-2.31045	13.7075	0.00174849	0.0714411
ENSG00000014641.21	MDH1	chr2	63588609	63607197	+	protein_coding	0.141929	6.571	2.59216	0.125659	0.43548
ENSG00000014824.14	SLC30A9	chr4	41990502	42090461	+	protein_coding	-0.0808904	6.43164	0.296746	0.592949	0.857158
ENSG00000014914.21	MTMR11	chr1	149928651	149936879	-	protein_coding	-0.0455283	3.90416	0.0659604	0.80037	0.976479
ENSG00000014919.13	COX15	chr10	99710868	99732127	-	protein_coding	-0.18337	5.17387	2.123	0.163183	0.493743
ENSG00000135069.14	PSAT1	chr9	78297125	78330093	+	protein_coding	4.37758	-3.33526	5.78508	0.0304109	0.246613
ENSG00000015153.15	YAF2	chr12	42157104	42238349	-	protein_coding	0.182234	3.49637	1.29608	0.270598	0.583131
ENSG00000015171.20	ZMYND11	chr10	134465	254637	+	protein_coding	-0.308917	7.32777	2.19898	0.15626	0.484645
ENSG00000015285.11	WAS	chrX	48676596	48691427	+	protein_coding	-0.214256	-0.258307	0.526314	0.477952	0.781742
ENSG00000015475.19	BID	chr22	17734138	17774770	-	protein_coding	-0.1757	2.82353	0.714651	0.409553	0.719814
ENSG00000015479.20	MATR3	chr5	139293674	139331677	+	protein_coding	-0.0326814	8.44892	0.0722446	0.791305	0.971328
ENSG00000100234.12	TIMP3	chr22	32801705	32863041	+	protein_coding	4.35061	3.83668	22.663	0.000177621	0.0254953
ENSG00000015532.10	XYLT2	chr17	50346126	50363138	+	protein_coding	-0.0854256	5.08419	0.390183	0.540432	0.830223
ENSG00000015568.13	RGPD5	chr2	109792758	109857705	+	protein_coding	0.0310923	4.25414	0.00506765	0.944073	1
ENSG00000213996.13	TM6SF2	chr19	19264364	19273391	-	protein_coding	4.34999	-2.98539	7.53487	0.0156891	0.184781
ENSG00000015676.18	NUDCD3	chr7	44379119	44490658	-	protein_coding	-0.0319445	6.77043	0.116691	0.736805	0.94056
ENSG00000016391.11	CHDH	chr3	53812335	53846419	-	protein_coding	0.217429	6.27245	1.94522	0.180921	0.520217
ENSG00000133317.16	LGALS12	chr11	63506052	63516774	+	protein_coding	4.32101	-3.27637	9.4641	0.0103993	0.156065
ENSG00000170801.10	HTRA3	chr4	8269754	8307098	+	protein_coding	4.31457	-3.12499	7.1094	0.0183111	0.198189
ENSG00000017260.20	ATP2C1	chr3	130850595	131016712	+	protein_coding	-0.0488917	6.69962	0.1107	0.743385	0.943507
ENSG00000017483.15	SLC38A5	chrX	48458537	48470260	-	protein_coding	0.752827	-2.67905	0.418768	0.526127	0.821689
ENSG00000017797.13	RALBP1	chr18	9475009	9538114	+	protein_coding	-0.148163	6.16047	2.40686	0.139076	0.456486
ENSG00000018189.13	RUFY3	chr4	70704204	70808619	+	protein_coding	-0.0449483	5.19395	0.12002	0.73323	0.938374
ENSG00000018236.15	CNTN1	chr12	40692439	41072415	+	protein_coding	1.34438	-3.30742	0.980941	0.335747	0.651108
ENSG00000018280.17	SLC11A1	chr2	218382029	218396894	+	protein_coding	0.137833	0.366973	0.147228	0.705917	0.920603
ENSG00000018408.15	WWTR1	chr3	149517235	149736714	-	protein_coding	-0.640797	2.1925	2.42323	0.137823	0.454553
ENSG00000018510.16	AGPS	chr2	177392757	177559299	+	protein_coding	-0.0861739	7.21036	0.292816	0.595387	0.858006
ENSG00000018610.15	CXorf56	chrX	119538149	119565409	-	protein_coding	0.0333938	4.10644	0.0467151	0.831433	0.994914
ENSG00000018625.15	ATP1A2	chr1	160115759	160143591	+	protein_coding	0.472609	-3.27509	0.104872	0.750801	0.948222
ENSG00000018699.13	TTC27	chr2	32628032	32821051	+	protein_coding	0.0972239	3.85904	0.337771	0.568685	0.846172
ENSG00000267978.5	MAGEA9B	chrX	149581653	149587453	-	protein_coding	4.31371	-3.14888	11.9219	0.00383394	0.100775
ENSG00000019144.19	PHLDB1	chr11	118606440	118658031	+	protein_coding	0.0922195	4.06286	0.419324	0.525856	0.82154
ENSG00000019169.10	MARCO	chr2	118942166	118994660	+	protein_coding	0	-3.60972	0	1	1
ENSG00000019186.10	CYP24A1	chr20	54153446	54173986	-	protein_coding	0.00182949	-3.49021	1.51e-05	0.996957	1
ENSG00000228812.7	LAMA5-AS1	chr20	62352995	62356480	+	lncRNA	4.31348	-2.13842	22.3761	0.000189415	0.025816
ENSG00000019505.8	SYT13	chr11	45240302	45286341	-	protein_coding	-0.541842	4.59342	3.11991	0.0951482	0.395459
ENSG00000019582.15	CD74	chr5	150400041	150412929	-	protein_coding	0.451474	8.40026	2.74346	0.115848	0.420854
ENSG00000019991.18	HGF	chr7	81699010	81770438	-	protein_coding	1.35613	-3.08716	0.999354	0.331375	0.646315
ENSG00000019995.6	ZRANB1	chr10	124942123	124988189	+	protein_coding	0.016781	5.26888	0.0316402	0.860905	1
ENSG00000020129.16	NCDN	chr1	35557473	35567274	+	protein_coding	-0.0635534	6.0634	0.130623	0.722205	0.931139
ENSG00000020181.18	ADGRA2	chr8	37784191	37844896	+	protein_coding	0.480312	-2.03564	0.309065	0.585441	0.852903
ENSG00000020219.9	CCT8L1P	chr7	152445477	152447150	+	processed_pseudogene	-2.38232	-3.52772	3.29443	0.100304	0.399751
ENSG00000020256.20	ZFP64	chr20	52051663	52204308	-	protein_coding	-0.175202	4.29789	2.34216	0.144165	0.465577
ENSG00000020426.11	MNAT1	chr14	60734742	60969965	+	protein_coding	0.190739	4.47324	4.06357	0.0597751	0.324097
ENSG00000020577.14	SAMD4A	chr14	54566117	54793315	+	protein_coding	0.989641	-2.47262	1.27305	0.274744	0.587685
ENSG00000020633.19	RUNX3	chr1	24899511	24965121	-	protein_coding	-0.195834	1.63241	0.112752	0.741109	0.942405
ENSG00000124935.4	SCGB1D2	chr11	62242239	62244812	+	protein_coding	4.31198	2.57328	4.65959	0.0453492	0.291462
ENSG00000021300.14	PLEKHB1	chr11	73646178	73662819	+	protein_coding	0.0995196	5.04563	0.224908	0.641312	0.884501
ENSG00000021355.13	SERPINB1	chr6	2832332	2841959	-	protein_coding	-0.207108	5.01409	1.98148	0.177117	0.514877
ENSG00000021488.13	SLC7A9	chr19	32830509	32869767	-	protein_coding	-1.6564	-2.17005	2.62873	0.245217	0.556276
ENSG00000021574.13	SPAST	chr2	32063556	32157637	+	protein_coding	-0.286752	4.2527	2.00836	0.17436	0.511376
ENSG00000021645.19	NRXN3	chr14	78170373	79868290	+	protein_coding	0.768969	-0.592891	1.00817	0.329311	0.644797
ENSG00000021762.20	OSBPL5	chr11	3087107	3166739	-	protein_coding	0.0542715	4.68174	0.371874	0.549986	0.835811
ENSG00000021776.11	AQR	chr15	34851782	34969742	-	protein_coding	-0.220555	6.68324	4.15908	0.05714	0.317549
ENSG00000021826.17	CPS1	chr2	210477682	210679107	+	protein_coding	0.024868	2.69155	0.00120439	0.972717	1
ENSG00000022267.19	FHL1	chrX	136146702	136211359	+	protein_coding	0.845199	-0.570284	2.13432	0.162128	0.492827
ENSG00000022277.13	RTF2	chr20	56468585	56519449	+	protein_coding	0.171866	6.72235	2.54943	0.128609	0.439559
ENSG00000022567.10	SLC45A4	chr8	141207166	141308305	-	protein_coding	-0.0883764	4.52011	0.580416	0.456507	0.762603
ENSG00000022840.16	RNF10	chr12	120533480	120577588	+	protein_coding	0.121433	7.57787	1.23984	0.280877	0.595385
ENSG00000126821.8	SGPP1	chr14	63684216	63728065	-	protein_coding	4.30541	-3.27292	5.06658	0.0455383	0.291874
ENSG00000198346.11	ZNF813	chr19	53467733	53496255	+	protein_coding	4.29221	-3.27247	8.99704	0.0119394	0.164606
ENSG00000023171.18	GRAMD1B	chr11	123358428	123627774	+	protein_coding	-0.862667	-3.44595	0.456976	0.509949	0.808627
ENSG00000023191.17	RNH1	chr11	494512	507300	-	protein_coding	0.195987	5.68296	2.46586	0.134624	0.448768
ENSG00000023228.14	NDUFS1	chr2	206114817	206159509	-	protein_coding	-0.0741196	6.61639	0.378561	0.546459	0.833649
ENSG00000287538.1	AC109635.7	chr11	50184250	50208794	+	lncRNA	4.29215	-1.65726	15.588	0.00102353	0.0586045
ENSG00000023318.8	ERP44	chr9	99979185	100099000	-	protein_coding	-0.0508398	5.64603	0.277644	0.605005	0.862832
ENSG00000271977.1	AC226119.2	chr4	3915187	3924274	-	transcribed_unprocessed_pseudogene	4.25763	-3.40902	8.33929	0.0199121	0.205892
ENSG00000287136.1	AC073578.5	chr12	131457018	131458324	+	lncRNA	4.2455	-3.30592	8.88938	0.00982159	0.151308
ENSG00000023516.9	AKAP11	chr13	42272152	42323261	+	protein_coding	-0.3542	5.76917	3.10333	0.095962	0.396901
ENSG00000023572.10	GLRX2	chr1	193090866	193106114	-	protein_coding	-0.151274	4.02886	1.21466	0.285651	0.599788
ENSG00000023608.5	SNAPC1	chr14	61762420	61796428	+	protein_coding	-0.0500444	2.54471	0.0668386	0.799076	0.975457
ENSG00000023697.13	DERA	chr12	15911302	16037381	+	protein_coding	-0.0427643	4.58678	0.156301	0.697464	0.916256
ENSG00000023734.11	STRAP	chr12	15882387	15903478	+	protein_coding	0.23329	6.60249	2.66146	0.121047	0.428425
ENSG00000023839.12	ABCC2	chr10	99782640	99852594	+	protein_coding	-0.979464	-0.585317	2.66919	0.120545	0.427764
ENSG00000023892.11	DEF6	chr6	35297818	35321771	+	protein_coding	0.121029	4.12058	1.30176	0.269587	0.582214
ENSG00000071909.19	MYO3B	chr2	170178145	170655171	+	protein_coding	4.22081	1.11552	19.9303	0.000334691	0.0343676
ENSG00000285188.1	AC008397.2	chr19	18207961	18255419	-	protein_coding	4.21029	-2.37443	6.52671	0.0227726	0.218164
ENSG00000024048.10	UBR2	chr6	42564062	42693504	+	protein_coding	-0.288938	5.61767	3.30663	0.0865236	0.383074
ENSG00000024422.12	EHD2	chr19	47713422	47743134	+	protein_coding	0.0651417	3.61981	0.0348875	0.854025	1
ENSG00000170099.6	SERPINA6	chr14	94304248	94323389	-	protein_coding	4.19105	1.38419	8.01743	0.0114499	0.161144
ENSG00000024862.17	CCDC28A	chr6	138773509	138793319	+	protein_coding	-0.160745	4.6318	1.2136	0.285854	0.600026
ENSG00000025039.15	RRAGD	chr6	89364616	89412273	-	protein_coding	2.2364	-2.17716	1.62851	0.218935	0.556276
ENSG00000025156.13	HSF2	chr6	122399551	122433119	+	protein_coding	0.0985446	4.11524	0.828986	0.375196	0.690873
ENSG00000025293.17	PHF20	chr20	35771974	35950370	+	protein_coding	0.0584529	6.34899	0.290564	0.596794	0.858609
ENSG00000025423.11	HSD17B6	chr12	56752161	56787790	+	protein_coding	0.170908	1.77207	0.399875	0.535501	0.828992
ENSG00000025434.19	NR1H3	chr11	47248300	47269033	+	protein_coding	0.149235	4.40544	1.95405	0.179985	0.519148
ENSG00000025708.14	TYMP	chr22	50525752	50530032	-	protein_coding	0.203593	5.1276	1.7823	0.199333	0.548525
ENSG00000025770.19	NCAPH2	chr22	50508224	50524780	+	protein_coding	0.1874	4.94858	1.81764	0.195147	0.542481
ENSG00000025772.8	TOMM34	chr20	44942130	44960397	-	protein_coding	0.119137	5.43595	0.726176	0.405878	0.716563
ENSG00000025796.14	SEC63	chr6	107867756	107958208	-	protein_coding	0.0985387	7.30545	0.61918	0.442099	0.749741
ENSG00000198251.7	CYP2A7P2	chr19	40908480	40910685	-	unprocessed_pseudogene	4.18241	-3.41177	7.84613	0.0227785	0.218164
ENSG00000026025.16	VIM	chr10	17228241	17237593	+	protein_coding	0.1555	1.97068	0.0697824	0.794805	0.972964
ENSG00000182795.13	C1orf116	chr1	207018522	207032756	-	protein_coding	4.17561	-1.8997	18.5143	0.000474099	0.0397079
ENSG00000213949.10	ITGA1	chr5	52787916	52959209	+	protein_coding	4.17171	-3.17664	5.42745	0.0351428	0.259768
ENSG00000026297.16	RNASET2	chr6	166922113	166957191	-	protein_coding	0.229026	5.77982	3.50057	0.078524	0.366135
ENSG00000222033.1	LINC01124	chr2	170712451	170714567	-	lncRNA	4.17053	-2.93539	6.52136	0.0228191	0.21836
ENSG00000026559.14	KCNG1	chr20	51003656	51023107	-	protein_coding	0.319087	-3.30704	0.0702861	0.794748	0.972964
ENSG00000026652.15	AGPAT4	chr6	161129967	161274061	-	protein_coding	3.59431	-3.09934	3.90878	0.0678743	0.342622
ENSG00000026751.17	SLAMF7	chr1	160739057	160754821	+	protein_coding	3.22995	-3.38071	4.23806	0.0584501	0.32139
ENSG00000026950.17	BTN3A1	chr6	26402237	26415208	+	protein_coding	-0.362454	4.10769	4.09547	0.0588794	0.321988
ENSG00000027001.10	MIPEP	chr13	23730189	23889400	-	protein_coding	0.113387	4.82656	0.699358	0.414509	0.724132
ENSG00000027075.15	PRKCH	chr14	61187559	61550976	+	protein_coding	-0.00871837	5.29472	0.00379619	0.951584	1
ENSG00000027644.5	INSRR	chr1	156840063	156859117	-	protein_coding	1.71371	-3.48925	1.80539	0.232927	0.556276
ENSG00000144824.21	PHLDB2	chr3	111732497	111976517	+	protein_coding	4.16746	-3.44329	6.87918	0.0300845	0.245401
ENSG00000027847.14	B4GALT7	chr5	177600132	177610330	+	protein_coding	0.140994	4.63027	0.917228	0.351522	0.667729
ENSG00000027869.12	SH2D2A	chr1	156806243	156816848	-	protein_coding	0.338681	-2.06143	0.289706	0.597331	0.858873
ENSG00000116701.15	NCF2	chr1	183555562	183590876	-	protein_coding	4.16464	-0.935634	14.3464	0.00145188	0.0664874
ENSG00000028137.19	TNFRSF1B	chr1	12166991	12209228	+	protein_coding	0.0435569	-0.0160645	0.0118861	0.914451	1
ENSG00000028203.18	VEZT	chr12	95217746	95302799	+	protein_coding	-0.174343	6.42436	2.36337	0.142473	0.46246
ENSG00000028277.21	POU2F2	chr19	42086110	42196585	-	protein_coding	0.311128	0.0751815	0.472279	0.501137	0.801528
ENSG00000028310.18	BRD9	chr5	850291	892801	-	protein_coding	0.0343614	4.88563	0.11217	0.741752	0.942657
ENSG00000028528.15	SNX1	chr15	64094123	64146090	+	protein_coding	0.0475846	7.57402	0.136537	0.716274	0.927675
ENSG00000028839.10	TBPL1	chr6	133952170	133990432	+	protein_coding	0.0502016	3.17582	0.150554	0.702784	0.918851
ENSG00000029153.14	ARNTL2	chr12	27332854	27425289	+	protein_coding	1.18524	-1.15297	2.97742	0.10242	0.401889
ENSG00000029363.17	BCLAF1	chr6	136256627	136289851	-	protein_coding	-0.0649601	7.71678	0.268071	0.611248	0.867207
ENSG00000029364.12	SLC39A9	chr14	69398015	69462390	+	protein_coding	-0.266986	7.12755	3.46018	0.0801158	0.369503
ENSG00000029534.21	ANK1	chr8	41653220	41896762	-	protein_coding	1.09118	-1.10227	3.71898	0.0705327	0.348268
ENSG00000029639.11	TFB1M	chr6	155256134	155314493	-	protein_coding	0.0959964	3.0986	0.456209	0.508414	0.807514
ENSG00000029725.17	RABEP1	chr17	5282265	5386340	+	protein_coding	0.285966	8.65386	3.98918	0.0619254	0.329602
ENSG00000029993.15	HMGB3	chrX	150980509	150990771	+	protein_coding	-0.134349	5.55414	0.89058	0.358436	0.673958
ENSG00000030066.13	NUP160	chr11	47778087	47848555	-	protein_coding	-0.190852	5.82484	1.7874	0.198723	0.547918
ENSG00000109610.6	SOD3	chr4	24789912	24800842	+	protein_coding	4.12899	1.14158	20.8594	0.000268372	0.0306197
ENSG00000135744.8	AGT	chr1	230702523	230714122	-	protein_coding	4.12876	1.39811	37.423	1.1e-05	0.0101038
ENSG00000030582.18	GRN	chr17	44345246	44353106	+	protein_coding	-0.0657733	7.99813	0.179281	0.677259	0.905756
ENSG00000031003.10	FAM13B	chr5	137937960	138051961	-	protein_coding	-0.254832	5.62792	2.69335	0.118992	0.425225
ENSG00000031081.11	ARHGAP31	chr3	119294383	119420714	+	protein_coding	0.346936	-3.17231	0.0876225	0.770779	0.958957
ENSG00000031691.7	CENPQ	chr6	49463370	49493107	+	protein_coding	-0.122895	2.85142	0.415949	0.527506	0.822878
ENSG00000261316.1	LINC01834	chr19	30907199	30909155	+	lncRNA	4.12579	-3.40798	7.6215	0.0183431	0.198189
ENSG00000031823.14	RANBP3	chr19	5916139	5978142	-	protein_coding	-0.00854758	6.03769	0.00713734	0.933652	1
ENSG00000032219.19	ARID4A	chr14	58298504	58373887	+	protein_coding	-0.166795	5.36081	2.38256	0.140961	0.459299
ENSG00000032389.13	EIPR1	chr2	3188925	3377830	-	protein_coding	0.0763665	4.51032	0.674222	0.42286	0.732277
ENSG00000032444.17	PNPLA6	chr19	7534004	7561764	+	protein_coding	-0.158442	4.45057	0.575314	0.458461	0.764378
ENSG00000032742.17	IFT88	chr13	20567069	20691437	+	protein_coding	0.202925	4.2521	2.02541	0.172638	0.509011
ENSG00000033011.13	ALG1	chr16	5033923	5087379	+	protein_coding	0.223966	6.37043	3.18933	0.091828	0.390102
ENSG00000033030.15	ZCCHC8	chr12	122471599	122501073	-	protein_coding	-0.140008	5.01396	2.21875	0.154518	0.482044
ENSG00000033050.9	ABCF2	chr7	151211484	151227205	-	protein_coding	0.228609	4.88565	3.21604	0.0905871	0.389783
ENSG00000033100.16	CHPF2	chr7	151232489	151238827	+	protein_coding	-0.0566918	6.20444	0.258309	0.617764	0.871566
ENSG00000033170.17	FUT8	chr14	65410592	65744121	+	protein_coding	-0.191486	5.73048	2.01663	0.173523	0.510637
ENSG00000205445.3	KRTAP10-2	chr21	44550357	44551505	-	protein_coding	4.12311	-3.23878	5.60907	0.03264	0.252909
ENSG00000201098.1	RNY1	chr7	148987136	148987248	-	misc_RNA	4.11244	-3.40948	10.0403	0.00881305	0.144973
ENSG00000033627.17	ATP6V0A1	chr17	42458844	42522582	+	protein_coding	0.111574	5.42013	1.0753	0.314163	0.629835
ENSG00000033800.14	PIAS1	chr15	68054309	68198603	+	protein_coding	-0.0135184	5.58977	0.0147858	0.904633	1
ENSG00000033867.16	SLC4A7	chr3	27372721	27484420	-	protein_coding	-0.0283206	4.87756	0.0277029	0.869757	1
ENSG00000034152.19	MAP2K3	chr17	21284672	21315232	+	protein_coding	0.0764759	4.93517	0.575069	0.458555	0.764392
ENSG00000034510.6	TMSB10	chr2	84905656	84906671	+	protein_coding	-0.176374	9.3756	0.953028	0.342531	0.658616
ENSG00000034533.12	ASTE1	chr3	131013875	131027649	-	protein_coding	-0.143998	3.84672	1.76094	0.201919	0.552282
ENSG00000034677.13	RNF19A	chr8	100257060	100336218	-	protein_coding	0.167061	6.15512	1.40493	0.252077	0.56338
ENSG00000034693.15	PEX3	chr6	143450805	143490616	+	protein_coding	0.0197033	4.53453	0.0148111	0.904552	1
ENSG00000034713.8	GABARAPL2	chr16	75566375	75577881	+	protein_coding	-0.0225306	4.94969	0.0550114	0.817341	0.986099
ENSG00000035115.22	SH3YL1	chr2	217730	266398	-	protein_coding	0.201186	6.7377	3.07	0.097623	0.399751
ENSG00000035141.8	FAM136A	chr2	70295975	70302090	-	protein_coding	0.130414	5.83452	1.68622	0.211304	0.556276
ENSG00000035403.18	VCL	chr10	73995193	74121363	+	protein_coding	-0.0219064	6.90073	0.0176274	0.895923	1
ENSG00000180305.5	WFDC10A	chr20	45629739	45631196	+	protein_coding	4.10968	-3.23954	7.022	0.0189107	0.201307
ENSG00000035664.11	DAPK2	chr15	63907036	64072033	-	protein_coding	-0.019428	4.52489	0.0214136	0.885366	1
ENSG00000035681.9	NSMAF	chr8	58583508	58659853	-	protein_coding	0.204644	3.55431	0.617127	0.442844	0.750051
ENSG00000035687.10	ADSS2	chr1	244408494	244451909	-	protein_coding	0.0346445	6.5045	0.0704791	0.793808	0.972517
ENSG00000234222.6	LIX1L-AS1	chr1	145926590	145959179	+	lncRNA	4.09696	-3.24204	10.8575	0.00525449	0.115081
ENSG00000035928.16	RFC1	chr4	39287456	39366375	-	protein_coding	-0.0852825	6.82523	0.486398	0.494893	0.796519
ENSG00000036054.13	TBC1D23	chr3	100260992	100325251	+	protein_coding	-0.180906	5.16704	1.23011	0.282708	0.597055
ENSG00000036257.13	CUL3	chr2	224470150	224585397	-	protein_coding	0.0597264	6.80649	0.215073	0.648656	0.889461
ENSG00000036448.10	MYOM2	chr8	2045046	2165552	+	protein_coding	0.386937	0.473237	0.820546	0.377581	0.692972
ENSG00000036530.9	CYP46A1	chr14	99684298	99727301	+	protein_coding	-0.21843	2.04533	0.594255	0.451277	0.757658
ENSG00000036549.13	ZZZ3	chr1	77562416	77683419	-	protein_coding	-0.142463	5.70476	1.04095	0.32179	0.63864
ENSG00000216331.2	H1-12P	chr6	26195554	26196633	+	unprocessed_pseudogene	4.09645	-3.27449	6.13381	0.0264981	0.233712
ENSG00000036828.17	CASR	chr3	122183668	122291629	+	protein_coding	0	-3.56957	0	1	1
ENSG00000196866.3	H2AC7	chr6	26198784	26199293	-	protein_coding	4.07201	-1.78137	6.92633	0.0195934	0.204481
ENSG00000037241.7	RPL26L1	chr5	172958729	172969771	+	protein_coding	0.0528539	4.21342	0.157413	0.696447	0.91608
ENSG00000037280.16	FLT4	chr5	180601506	180649624	-	protein_coding	0.266251	1.68203	0.213868	0.64957	0.889879
ENSG00000037474.15	NSUN2	chr5	6599239	6633291	-	protein_coding	-0.0710644	5.78782	0.430836	0.520297	0.816114
ENSG00000037637.11	FBXO42	chr1	16246840	16352480	-	protein_coding	-0.205313	4.66719	2.64425	0.122173	0.430086
ENSG00000037749.12	MFAP3	chr5	154038906	154220478	+	protein_coding	-0.263996	4.75748	0.813303	0.379647	0.694612
ENSG00000037757.14	MRI1	chr19	13764522	13774282	+	protein_coding	0.00940678	4.6858	0.00526855	0.942977	1
ENSG00000037897.17	METTL1	chr12	57768471	57772119	-	protein_coding	0.124848	3.12733	0.254398	0.620419	0.873625
ENSG00000134398.15	ERN2	chr16	23690310	23713226	-	protein_coding	4.07153	-3.1832	5.15164	0.0440536	0.287424
ENSG00000038002.9	AGA	chr4	177430774	177442437	-	protein_coding	0.142722	4.8608	1.19102	0.290232	0.604227
ENSG00000038210.14	PI4K2B	chr4	25160663	25279204	+	protein_coding	0.00881996	5.69501	0.00474138	0.9459	1
ENSG00000168685.15	IL7R	chr5	35852695	35879603	+	protein_coding	4.07061	-3.37456	7.82928	0.0141286	0.177689
ENSG00000038274.17	MAT2B	chr5	163503114	163519354	+	protein_coding	0.102113	5.30527	0.589701	0.452987	0.758997
ENSG00000038295.8	TLL1	chr4	165873237	166104457	+	protein_coding	-1.77834	-3.60693	1.84611	0.245217	0.556276
ENSG00000038358.15	EDC4	chr16	67873052	67884499	+	protein_coding	-0.024472	5.09485	0.102198	0.753073	0.94948
ENSG00000214102.7	WEE2	chr7	141708353	141731271	+	protein_coding	4.07045	-2.98349	6.16516	0.0261761	0.232253
ENSG00000038427.16	VCAN	chr5	83471618	83582303	+	protein_coding	1.2272	-2.50831	0.818653	0.37812	0.693483
ENSG00000113924.12	HGD	chr3	120628172	120682269	-	protein_coding	4.06977	-0.0537154	23.5537	0.000145924	0.0240486
ENSG00000038945.15	MSR1	chr8	16107878	16567490	-	protein_coding	-0.245614	-0.490433	0.456798	0.508143	0.807284
ENSG00000039068.19	CDH1	chr16	68737292	68835541	+	protein_coding	-0.134771	8.67541	0.997061	0.331915	0.646799
ENSG00000039123.16	MTREX	chr5	55307989	55425579	+	protein_coding	0.0168608	6.08285	0.017541	0.896177	1
ENSG00000287668.1	AL132990.1	chr14	94545310	94547762	+	lncRNA	4.06883	-2.6016	6.26574	0.0251731	0.22867
ENSG00000039319.17	ZFYVE16	chr5	80408013	80483379	+	protein_coding	-0.0337548	5.79604	0.0556662	0.816278	0.985707
ENSG00000039523.20	RIPOR1	chr16	67518418	67546788	+	protein_coding	0.301074	4.10245	3.26347	0.0884321	0.387185
ENSG00000111716.14	LDHB	chr12	21635342	21757857	-	protein_coding	4.06825	-2.95821	5.66294	0.0362644	0.263237
ENSG00000039560.14	RAI14	chr5	34656328	34832612	+	protein_coding	0.176934	4.74825	2.7107	0.117892	0.424484
ENSG00000039650.12	PNKP	chr19	49859882	49878351	-	protein_coding	0.122915	5.89806	1.01779	0.327078	0.642604
ENSG00000039987.7	BEST2	chr19	12751702	12758458	+	protein_coding	0	-3.60777	0	1	1
ENSG00000040199.18	PHLPP2	chr16	71637835	71724701	-	protein_coding	-0.113222	2.67676	0.284879	0.600377	0.860415
ENSG00000257829.1	AC121757.1	chr12	52306616	52308371	-	lncRNA	4.05864	-3.30896	6.90683	0.023275	0.219885
ENSG00000040341.18	STAU2	chr8	73420369	73747708	-	protein_coding	-0.0389142	5.50686	0.0872608	0.771238	0.959226
ENSG00000040487.13	SLC66A1	chr1	19312326	19329300	+	protein_coding	0.306696	2.58711	2.29691	0.147861	0.472029
ENSG00000040531.16	CTNS	chr17	3636459	3663103	+	protein_coding	0.167284	3.74637	2.21796	0.154588	0.482179
ENSG00000259120.3	SMIM6	chr17	75646243	75647975	+	protein_coding	4.05798	-0.618814	9.82117	0.00600376	0.121877
ENSG00000040633.13	PHF23	chr17	7235029	7239722	-	protein_coding	0.166214	5.3417	1.13014	0.302499	0.617698
ENSG00000166741.8	NNMT	chr11	114257787	114313536	+	protein_coding	4.03047	-3.41109	7.6255	0.0183192	0.198189
ENSG00000041353.10	RAB27B	chr18	54717860	54895516	+	protein_coding	0.268388	7.5352	0.743062	0.400584	0.711562
ENSG00000227098.2	AC073636.1	chr2	176830839	176849428	-	lncRNA	4.03046	-3.41187	7.84263	0.0170776	0.191329
ENSG00000041515.16	MYO16	chr13	108596152	109208005	+	protein_coding	0.416591	-0.12884	0.831011	0.374627	0.690161
ENSG00000041802.11	LSG1	chr3	194640791	194672463	-	protein_coding	0.127091	5.75812	1.74235	0.204204	0.55563
ENSG00000112559.14	MDFI	chr6	41636882	41654246	+	protein_coding	4.02642	-0.792429	14.5049	0.00138733	0.0652096
ENSG00000041982.16	TNC	chr9	115019575	115118257	-	protein_coding	0.69475	-1.8754	0.369339	0.551335	0.836358
ENSG00000041988.15	THAP3	chr1	6624866	6635586	+	protein_coding	0.152161	2.78977	0.578129	0.457381	0.763607
ENSG00000224950.2	AL390066.2	chr1	116493016	116499212	-	lncRNA	4.01799	-2.34034	8.46979	0.0113142	0.16038
ENSG00000042088.14	TDP1	chr14	89954939	90044764	+	protein_coding	-0.189738	5.13075	3.92613	0.0638191	0.333961
ENSG00000042286.15	AIFM2	chr10	70098223	70132934	-	protein_coding	0.157225	3.94651	1.37596	0.256839	0.568452
ENSG00000042317.17	SPATA7	chr14	88384924	88470350	+	protein_coding	0.126637	3.16093	0.693011	0.416593	0.725898
ENSG00000042429.12	MED17	chr11	93784227	93814963	+	protein_coding	-0.298974	3.76313	3.07509	0.0973675	0.39956
ENSG00000042445.14	RETSAT	chr2	85341955	85354531	-	protein_coding	0.198565	6.52955	3.02514	0.0999131	0.399751
ENSG00000042493.16	CAPG	chr2	85394753	85418432	-	protein_coding	0.24957	7.32851	2.09958	0.165393	0.497202
ENSG00000197937.13	ZNF347	chr19	53124072	53159075	-	protein_coding	3.98892	-3.34476	6.09795	0.0309139	0.247718
ENSG00000042781.14	USH2A	chr1	215622891	216423448	-	protein_coding	0.904707	-3.41389	0.577118	0.459926	0.765483
ENSG00000042832.12	TG	chr8	132866958	133134903	+	protein_coding	-0.694955	-1.09927	1.6622	0.282236	0.596518
ENSG00000042980.13	ADAM28	chr8	24294069	24359014	+	protein_coding	-0.400892	-1.62975	0.235509	0.633615	0.880367
ENSG00000196136.18	SERPINA3	chr14	94612384	94624055	+	protein_coding	3.9807	8.29905	46.9015	2.71e-06	0.00904221
ENSG00000043093.15	DCUN1D1	chr3	182938074	182985953	-	protein_coding	-0.260937	5.15102	3.27285	0.0880129	0.386515
ENSG00000043143.20	JADE2	chr5	134524312	134583230	+	protein_coding	-0.0638117	5.66898	0.313081	0.583036	0.851676
ENSG00000043355.12	ZIC2	chr13	99981784	99986765	+	protein_coding	1.45826	-3.21315	1.26138	0.276879	0.590488
ENSG00000043514.17	TRIT1	chr1	39838110	39883511	-	protein_coding	-0.104303	3.98828	1.53196	0.23251	0.556276
ENSG00000204889.10	KRT40	chr17	40977716	40987135	-	protein_coding	3.97808	-2.32971	16.544	0.000789693	0.052855
ENSG00000044090.10	CUL7	chr6	43037617	43053945	-	protein_coding	-0.179383	6.41398	2.34516	0.143925	0.465237
ENSG00000044115.21	CTNNA1	chr5	138610967	138935034	+	protein_coding	0.0769547	8.66111	0.576156	0.458138	0.764042
ENSG00000044446.12	PHKA2	chrX	18892298	18984114	-	protein_coding	-0.0273965	5.09933	0.0541271	0.818787	0.98704
ENSG00000270460.1	AC106900.1	chr2	173811076	173811392	+	lncRNA	3.97317	-3.44946	7.08463	0.0283092	0.239708
ENSG00000044524.11	EPHA3	chr3	89107621	89482134	+	protein_coding	0.897238	-3.34539	0.349752	0.561975	0.842544
ENSG00000044574.8	HSPA5	chr9	125234853	125241343	-	protein_coding	-0.013362	9.14663	0.010271	0.920452	1
ENSG00000046604.13	DSG2	chr18	31498177	31549008	+	protein_coding	-0.131973	6.53732	0.619889	0.441843	0.74966
ENSG00000046647.13	GEMIN8	chrX	14008279	14029893	-	protein_coding	-0.118708	3.87272	1.07802	0.31357	0.629308
ENSG00000046651.15	OFD1	chrX	13734745	13769357	+	protein_coding	0.0296798	5.25683	0.0988428	0.757018	0.952041
ENSG00000046653.15	GPM6B	chrX	13770939	13938638	-	protein_coding	0.984078	-1.93455	1.11955	0.304704	0.619876
ENSG00000087053.20	MTMR2	chr11	95821766	95925315	-	protein_coding	3.91911	-3.37311	6.44758	0.0272906	0.236061
ENSG00000046889.19	PREX2	chr8	67952046	68237032	+	protein_coding	1.71268	-3.37816	1.26064	0.280239	0.594549
ENSG00000174015.10	CBY2	chr13	45702320	45714559	+	protein_coding	3.91469	-3.18462	4.6492	0.048769	0.299028
ENSG00000047188.16	YTHDC2	chr5	113513694	113595285	+	protein_coding	-0.184348	5.74053	1.04317	0.321289	0.637895
ENSG00000047230.15	CTPS2	chrX	16587999	16712936	-	protein_coding	0.00938064	5.58187	0.00599669	0.939172	1
ENSG00000268536.1	AC005523.1	chr19	4785120	4791207	-	lncRNA	3.90573	-3.48323	9.47075	0.0148696	0.179972
ENSG00000047315.17	POLR2B	chr4	56977722	57031158	+	protein_coding	-0.169857	7.04297	1.81689	0.195234	0.542503
ENSG00000047346.12	FAM214A	chr15	52581317	52709817	-	protein_coding	-0.215128	6.89167	1.40489	0.252084	0.56338
ENSG00000242828.1	AC068756.1	chr3	80761042	80788963	-	lncRNA	3.90497	-3.411	7.51264	0.0190071	0.202092
ENSG00000232656.8	IDI2-AS1	chr10	1022630	1045425	+	lncRNA	3.89678	-3.00695	7.75893	0.0144844	0.178782
ENSG00000116147.17	TNR	chr1	175315194	175743616	-	protein_coding	3.89277	-2.34732	10.9526	0.00685043	0.129254
ENSG00000047578.13	KIAA0556	chr16	27550133	27780369	+	protein_coding	-0.246646	7.01388	3.62266	0.0739335	0.35559
ENSG00000047579.20	DTNBP1	chr6	15522807	15663058	-	protein_coding	0.0501242	4.2076	0.123612	0.729436	0.935858
ENSG00000047597.7	XK	chrX	37685791	37732130	+	protein_coding	-0.20857	-1.77359	0.0724784	0.790977	0.971098
ENSG00000047617.15	ANO2	chr12	5531869	5946232	-	protein_coding	0	-3.45326	0	1	1
ENSG00000047621.12	C12orf4	chr12	4487735	4538508	-	protein_coding	0.0797782	4.07947	0.2728	0.608146	0.865059
ENSG00000253819.2	LINC01151	chr8	122485194	122733804	-	lncRNA	3.88905	-3.41113	9.05732	0.00928887	0.148056
ENSG00000187796.15	CARD9	chr9	136361903	136373681	-	protein_coding	3.88613	0.657172	26.8123	7.38e-05	0.0170299
ENSG00000047662.5	FAM184B	chr4	17629306	17781621	-	protein_coding	0.330919	-2.26899	0.153395	0.700139	0.917943
ENSG00000249091.1	AC093903.1	chr4	138277115	138281784	-	lncRNA	3.87367	-3.4107	8.81384	0.0100727	0.153407
ENSG00000258743.6	LINC02301	chr14	82642605	82746664	+	lncRNA	3.87286	-3.21247	5.56415	0.033239	0.253623
ENSG00000237757.2	EEF1A1P30	chrX	120210461	120212680	-	processed_pseudogene	3.87009	-2.81164	8.27152	0.0121096	0.165966
ENSG00000048028.11	USP28	chr11	113797874	113875570	-	protein_coding	-0.202117	4.29669	1.54948	0.229967	0.556276
ENSG00000048052.21	HDAC9	chr7	18086949	19002416	+	protein_coding	-0.178715	0.0512138	0.0906364	0.766992	0.957413
ENSG00000176842.15	IRX5	chr16	54930865	54934485	+	protein_coding	3.86396	-0.359991	6.34242	0.0220077	0.215224
ENSG00000048162.21	NOP16	chr5	176383938	176388927	-	protein_coding	0.201412	3.21641	1.38208	0.255823	0.567693
ENSG00000048342.17	CC2D2A	chr4	15469865	15601552	+	protein_coding	-0.154365	4.68308	0.466918	0.503543	0.803029
ENSG00000188100.9	FAM25A	chr10	87020294	87024730	+	protein_coding	3.85906	-3.48454	10.268	0.0122549	0.167211
ENSG00000048405.10	ZNF800	chr7	127346790	127431924	-	protein_coding	-0.377523	5.8224	2.14835	0.160832	0.491179
ENSG00000048462.11	TNFRSF17	chr16	11965210	11968068	+	protein_coding	0	-3.56773	0	1	1
ENSG00000048471.14	SNX29	chr16	11976734	12574287	+	protein_coding	-0.129585	5.56801	1.25775	0.277547	0.591107
ENSG00000048540.15	LMO3	chr12	16548372	16610594	-	protein_coding	-0.263513	2.7149	0.259365	0.617052	0.87132
ENSG00000046774.10	MAGEC2	chrX	142202342	142205290	-	protein_coding	3.859	-3.44786	9.3645	0.0107069	0.157702
ENSG00000048649.13	RSF1	chr11	77659996	77821017	-	protein_coding	-0.15309	10.6654	1.23481	0.281822	0.596155
ENSG00000048707.15	VPS13D	chr1	12230030	12512047	+	protein_coding	-0.144358	5.64713	0.78017	0.389313	0.70153
ENSG00000048740.18	CELF2	chr10	10798397	11336675	+	protein_coding	0.465791	-0.18465	1.36276	0.259047	0.571007
ENSG00000048828.17	FAM120A	chr9	93451685	93566112	+	protein_coding	0.0485232	7.95597	0.116188	0.737349	0.940777
ENSG00000048991.16	R3HDM1	chr2	135531455	135725270	+	protein_coding	-0.127996	5.04419	1.53264	0.23241	0.556276
ENSG00000215548.2	FRG1JP	chr9	63832127	63859641	-	unprocessed_pseudogene	3.85851	-3.4844	6.73324	0.0314316	0.249427
ENSG00000049130.16	KITLG	chr12	88492793	88580851	-	protein_coding	-0.190505	7.78261	0.785115	0.387847	0.700138
ENSG00000049167.15	ERCC8	chr5	60866454	60945073	-	protein_coding	0.13817	3.15501	0.638458	0.435205	0.743343
ENSG00000049192.15	ADAMTS6	chr5	65148738	65481920	-	protein_coding	0.464949	-2.10227	0.321353	0.578146	0.850856
ENSG00000049239.13	H6PD	chr1	9234774	9271337	+	protein_coding	-0.220267	5.72388	3.20036	0.0913129	0.389783
ENSG00000162975.5	KCNF1	chr2	10911934	10914225	+	protein_coding	3.84715	-2.55276	5.93095	0.0286975	0.241237
ENSG00000166509.12	CLEC3A	chr16	78022515	78066761	+	protein_coding	3.84557	-1.36033	7.24304	0.0174363	0.193178
ENSG00000049283.18	EPN3	chr17	50532682	50543750	+	protein_coding	0.265469	5.83025	2.81923	0.111281	0.415173
ENSG00000049323.16	LTBP1	chr2	32946953	33399509	+	protein_coding	-2.29701	0.809604	3.33732	0.0851957	0.380259
ENSG00000049449.10	RCN1	chr11	32091074	32105722	+	protein_coding	-0.171712	6.97142	1.25362	0.27831	0.592104
ENSG00000049540.17	ELN	chr7	74027789	74069907	+	protein_coding	1.3713	-1.00646	4.30356	0.0534058	0.309559
ENSG00000049541.11	RFC2	chr7	74231499	74254458	-	protein_coding	0.103272	5.47465	0.71109	0.410699	0.720707
ENSG00000144820.8	ADGRG7	chr3	100609601	100695479	+	protein_coding	3.83036	-3.15564	8.40866	0.0142846	0.178377
ENSG00000049656.14	CLPTM1L	chr5	1317752	1345099	-	protein_coding	0.037979	6.43504	0.112088	0.741843	0.942657
ENSG00000189366.9	ALG1L	chr3	125929275	125937039	-	protein_coding	3.82167	0.546231	12.8696	0.00224599	0.0788994
ENSG00000049768.16	FOXP3	chrX	49250438	49270477	-	protein_coding	-0.267684	-0.629355	0.718365	0.408363	0.718971
ENSG00000049769.14	PPP1R3F	chrX	49269793	49301461	+	protein_coding	-0.0292145	2.87686	0.0231041	0.880962	1
ENSG00000049860.14	HEXB	chr5	74640023	74722647	+	protein_coding	0.148514	6.50691	1.49762	0.237599	0.556276
ENSG00000049883.15	PTCD2	chr5	72320367	72368395	+	protein_coding	-0.0112584	3.38519	0.00641915	0.93707	1
ENSG00000050030.16	NEXMIF	chrX	74732856	74925472	-	protein_coding	0.0725825	1.3819	0.0281641	0.868688	1
ENSG00000050130.18	JKAMP	chr14	59484443	59505410	+	protein_coding	0.0369139	5.34421	0.0964577	0.759868	0.953548
ENSG00000050165.18	DKK3	chr11	11956207	12009769	-	protein_coding	1.1962	-1.10942	2.50243	0.131951	0.444185
ENSG00000050327.15	ARHGEF5	chr7	144355288	144380632	+	protein_coding	0.0313087	6.34845	0.0833083	0.776325	0.961672
ENSG00000050344.9	NFE2L3	chr7	26152198	26187137	+	protein_coding	0.237566	3.46448	1.12766	0.303012	0.618148
ENSG00000050393.11	MCUR1	chr6	13786557	13814568	-	protein_coding	0.176243	5.95479	3.71124	0.0707991	0.348616
ENSG00000050405.13	LIMA1	chr12	50175788	50283546	-	protein_coding	-0.0185631	7.31351	0.0266156	0.872314	1
ENSG00000050426.16	LETMD1	chr12	51047962	51060424	+	protein_coding	-0.0433283	5.15375	0.221059	0.644163	0.886807
ENSG00000050438.17	SLC4A8	chr12	51391317	51515763	+	protein_coding	-0.153386	3.12132	0.271344	0.609097	0.865801
ENSG00000050628.20	PTGER3	chr1	70852353	71047808	-	protein_coding	1.83806	-2.83233	2.3516	0.143409	0.464146
ENSG00000050748.17	MAPK9	chr5	180233143	180292099	-	protein_coding	-0.121567	6.81927	0.902735	0.355258	0.671607
ENSG00000050767.17	COL23A1	chr5	178237618	178590393	-	protein_coding	0	-3.52876	0	1	1
ENSG00000050820.17	BCAR1	chr16	75228181	75268053	-	protein_coding	0.100436	4.94548	0.742978	0.40061	0.711562
ENSG00000238121.6	LINC00426	chr13	30340267	30377145	-	lncRNA	3.81791	-3.06637	9.10304	0.00914965	0.147333
ENSG00000051108.15	HERPUD1	chr16	56932142	56944864	+	protein_coding	-0.218505	5.17832	1.32935	0.264751	0.577462
ENSG00000051128.19	HOMER3	chr19	18929201	18941261	-	protein_coding	0.0437583	4.32741	0.0805519	0.779952	0.964216
ENSG00000051180.17	RAD51	chr15	40694774	40732340	+	protein_coding	-0.15507	3.80281	0.676053	0.422243	0.731541
ENSG00000113211.5	PCDHB6	chr5	141150022	141153287	+	protein_coding	3.80696	-2.96213	8.05265	0.0130639	0.171474
ENSG00000051382.9	PIK3CB	chr3	138652698	138834928	-	protein_coding	0.0536056	5.80794	0.100783	0.754727	0.950682
ENSG00000161798.7	AQP5	chr12	49961872	49965682	+	protein_coding	3.79572	2.47226	30.9828	3.31e-05	0.0136152
ENSG00000179520.11	SLC17A8	chr12	100357074	100422055	+	protein_coding	3.78823	-3.1561	6.32433	0.0246095	0.225811
ENSG00000265778.3	AC018413.1	chr18	76491629	76493918	+	lncRNA	3.78453	-3.27936	6.53001	0.022744	0.21811
ENSG00000051825.15	MPHOSPH9	chr12	123152320	123244014	-	protein_coding	-0.444966	3.94017	3.92355	0.0638979	0.334106
ENSG00000052126.14	PLEKHA5	chr12	19129752	19376400	+	protein_coding	-0.106328	6.12699	0.412758	0.529076	0.824252
ENSG00000052344.16	PRSS8	chr16	31131433	31135727	-	protein_coding	0.113913	8.47321	1.01868	0.326872	0.642301
ENSG00000213047.13	DENND1B	chr1	197504748	197775696	-	protein_coding	3.78304	1.82788	13.9465	0.00163023	0.0697723
ENSG00000235246.1	AL020993.1	chr22	38231320	38232248	+	lncRNA	3.77965	-3.48678	6.8199	0.0306228	0.246943
ENSG00000052795.13	FNIP2	chr4	158769026	158908050	+	protein_coding	-0.335334	4.71804	1.9149	0.184181	0.524854
ENSG00000052802.13	MSMO1	chr4	165327667	165343164	+	protein_coding	-0.103777	4.4558	0.690338	0.417476	0.726678
ENSG00000052841.15	TTC17	chr11	43358920	43494933	+	protein_coding	-0.155211	6.88042	1.88989	0.186925	0.529612
ENSG00000053108.17	FSTL4	chr5	133196455	133612541	-	protein_coding	0.420338	1.30433	0.877932	0.361787	0.676871
ENSG00000053254.15	FOXN3	chr14	89124871	89619149	-	protein_coding	-0.32558	5.02477	3.9366	0.0634999	0.333205
ENSG00000239677.6	PDZRN3-AS1	chr3	73621713	73626796	+	lncRNA	3.77965	-3.48678	6.8199	0.0306228	0.246943
ENSG00000053372.5	MRTO4	chr1	19251805	19260128	+	protein_coding	0.135706	3.78641	1.07325	0.314611	0.630371
ENSG00000053438.11	NNAT	chr20	37521206	37523690	+	protein_coding	-2.64672	-1.44125	1.35405	0.260519	0.572697
ENSG00000053501.13	USE1	chr19	17215346	17219829	+	protein_coding	-0.022765	3.08558	0.0188732	0.892332	1
ENSG00000053702.15	NRIP2	chr12	2825348	2835544	-	protein_coding	0	-3.57005	0	1	1
ENSG00000053747.16	LAMA3	chr18	23689443	23956222	+	protein_coding	0.800399	0.532699	2.49867	0.132223	0.444708
ENSG00000053770.12	AP5M1	chr14	57268924	57298742	+	protein_coding	-0.0236356	5.77147	0.0395	0.8448	1
ENSG00000053900.11	ANAPC4	chr4	25377263	25418498	+	protein_coding	0.0936095	4.6741	0.751697	0.397918	0.709044
ENSG00000134827.8	TCN1	chr11	59852800	59866489	-	protein_coding	3.76257	3.70913	8.55615	0.00938788	0.148193
ENSG00000054116.12	TRAPPC3	chr1	36136570	36156053	-	protein_coding	0.129168	5.60799	1.40224	0.252515	0.563729
ENSG00000196277.16	GRM7	chr3	6770001	7741533	+	protein_coding	3.74975	-1.79045	20.4554	0.000295207	0.0320057
ENSG00000112320.12	SOBP	chr6	107490106	107661306	+	protein_coding	3.74157	-2.39571	13.4374	0.00189388	0.0741391
ENSG00000054179.12	ENTPD2	chr9	137048107	137054061	-	protein_coding	0.0598696	4.33011	0.17056	0.684736	0.908016
ENSG00000054219.11	LY75	chr2	159803355	159904756	-	protein_coding	0.0483781	4.83949	0.0859074	0.772966	0.960044
ENSG00000054267.22	ARID4B	chr1	235131634	235328219	-	protein_coding	-0.365941	6.82623	4.44193	0.0500922	0.302273
ENSG00000054277.14	OPN3	chr1	241590102	241677376	-	protein_coding	0.359192	3.90199	3.44759	0.0806194	0.370593
ENSG00000054282.16	SDCCAG8	chr1	243256034	243500091	+	protein_coding	0.0225309	4.97453	0.0799509	0.780751	0.96471
ENSG00000054356.14	PTPRN	chr2	219289623	219309648	-	protein_coding	2.97934	-3.56441	4.21256	0.0643927	0.334956
ENSG00000054392.13	HHAT	chr1	210328252	210676296	+	protein_coding	0.0367009	4.97732	0.0858935	0.772984	0.960044
ENSG00000054523.18	KIF1B	chr1	10210570	10381603	+	protein_coding	0.288393	4.50526	3.6173	0.0741283	0.355885
ENSG00000134760.6	DSG1	chr18	31318160	31359246	+	protein_coding	3.73086	-3.4461	4.80745	0.0455555	0.291874
ENSG00000054611.14	TBC1D22A	chr22	46762617	47175699	+	protein_coding	-0.0123968	3.90873	0.0152863	0.903041	1
ENSG00000109684.15	CLNK	chr4	10486395	10684768	-	protein_coding	3.72794	-1.12011	10.1071	0.00544564	0.11631
ENSG00000281566.3	AL157778.1	chrX	98450688	98892061	+	lncRNA	3.69192	-3.30745	5.44516	0.0393602	0.272379
ENSG00000054793.14	ATP9A	chr20	51596514	51768390	-	protein_coding	-0.170848	6.95069	1.10699	0.307347	0.622718
ENSG00000054965.10	FAM168A	chr11	73400487	73598189	-	protein_coding	-0.062816	5.07018	0.150107	0.703203	0.919173
ENSG00000054967.13	RELT	chr11	73376399	73397474	+	protein_coding	0.435758	1.02233	1.57931	0.225721	0.556276
ENSG00000054983.17	GALC	chr14	87837820	87993665	-	protein_coding	-0.504728	4.54341	2.83811	0.110176	0.413886
ENSG00000188677.15	PARVB	chr22	43999211	44172939	+	protein_coding	3.67793	-3.37577	5.94882	0.0284953	0.240445
ENSG00000055070.17	SZRD1	chr1	16352575	16398145	+	protein_coding	0.117077	6.28874	1.40755	0.251653	0.563201
ENSG00000055118.16	KCNH2	chr7	150944961	150978321	-	protein_coding	0.105397	2.73911	0.153256	0.700268	0.917943
ENSG00000055130.17	CUL1	chr7	148697914	148801110	+	protein_coding	-0.0767375	5.80983	0.644334	0.433138	0.741848
ENSG00000055147.19	FAM114A2	chr5	153990148	154038936	-	protein_coding	0.126017	4.37628	0.970688	0.338216	0.653946
ENSG00000055163.20	CYFIP2	chr5	157266079	157395595	+	protein_coding	-0.277931	7.36021	1.85828	0.190467	0.53578
ENSG00000055208.19	TAB2	chr6	149218641	149411613	+	protein_coding	0.152454	5.3543	0.651611	0.4306	0.739414
ENSG00000055211.14	GINM1	chr6	149566294	149591748	+	protein_coding	0.15234	5.87014	1.79629	0.197662	0.546584
ENSG00000055332.18	EIF2AK2	chr2	37099210	37157065	-	protein_coding	-0.155137	6.10622	0.971516	0.338016	0.653748
ENSG00000055483.19	USP36	chr17	78787381	78841441	-	protein_coding	-0.106541	5.90171	1.20827	0.28688	0.601611
ENSG00000136002.20	ARHGEF4	chr2	130836914	131047263	+	protein_coding	3.66531	-1.57971	7.43105	0.0142994	0.178379
ENSG00000274010.1	ZFP91P1	chr2	127840606	127841763	-	processed_pseudogene	3.64883	-2.83321	7.28559	0.017168	0.191711
ENSG00000134258.17	VTCN1	chr1	117143587	117210960	-	protein_coding	3.64821	0.241808	34.6561	1.74e-05	0.0112288
ENSG00000055950.16	MRPL43	chr10	100969458	100987515	-	protein_coding	0.262472	5.55029	3.10785	0.0957395	0.396533
ENSG00000236601.2	AL732372.1	chr1	358857	366052	+	lncRNA	3.64501	-2.16568	8.05876	0.0112747	0.16038
ENSG00000055957.11	ITIH1	chr3	52777595	52792068	+	protein_coding	2.53087	-3.34477	2.46665	0.138394	0.455479
ENSG00000056050.7	HPF1	chr4	169729470	169757944	-	protein_coding	0.137782	3.72705	1.53489	0.232082	0.556276
ENSG00000056097.16	ZFR	chr5	32354350	32444740	-	protein_coding	-0.0112427	6.37755	0.00440898	0.947828	1
ENSG00000170458.14	CD14	chr5	140631728	140633701	-	protein_coding	3.64478	-2.08601	13.1945	0.00203633	0.0761343
ENSG00000227906.8	SNAP25-AS1	chr20	10006381	10368776	-	lncRNA	3.63438	-2.7714	8.13891	0.0126778	0.168988
ENSG00000056586.16	RC3H2	chr9	122844556	122905359	-	protein_coding	-0.298041	5.63394	3.15848	0.0932862	0.392411
ENSG00000056736.10	IL17RB	chr3	53846568	53865794	+	protein_coding	0.378401	4.32318	3.78225	0.0683983	0.343898
ENSG00000242628.6	AC009228.1	chr2	24210650	24222201	+	lncRNA	3.62832	-1.76731	7.22491	0.017552	0.194119
ENSG00000056998.20	GYG2	chrX	2828822	2882820	+	protein_coding	0.128352	3.17971	0.154056	0.699528	0.917559
ENSG00000100095.19	SEZ6L	chr22	26169462	26383597	+	protein_coding	3.62783	-3.48589	5.46714	0.0390336	0.271385
ENSG00000057252.13	SOAT1	chr1	179293714	179358680	+	protein_coding	-0.396405	5.70561	2.25503	0.151383	0.477114
ENSG00000057294.15	PKP2	chr12	32790755	32896777	-	protein_coding	-0.21718	4.18989	0.852438	0.368682	0.683879
ENSG00000073792.16	IGF2BP2	chr3	185643130	185825042	-	protein_coding	3.62732	-3.41219	5.78124	0.0304576	0.246646
ENSG00000057593.14	F7	chr13	113105788	113120685	+	protein_coding	-0.119696	4.36517	0.764294	0.394076	0.705736
ENSG00000057608.17	GDI2	chr10	5765223	5842132	-	protein_coding	-0.138556	8.12065	0.456321	0.508362	0.807514
ENSG00000057663.16	ATG5	chr6	106045423	106325791	-	protein_coding	-0.0834449	5.08378	0.438199	0.516797	0.813657
ENSG00000057704.13	TMCC3	chr12	94567122	94650557	-	protein_coding	0.9342	-1.45831	1.46399	0.242723	0.556276
ENSG00000057757.10	PITHD1	chr1	23778418	23788232	+	protein_coding	-0.000247548	4.86955	3.34e-06	0.998563	1
ENSG00000057935.14	MTA3	chr2	42494569	42756947	+	protein_coding	-0.121622	6.46442	1.39224	0.254148	0.565681
ENSG00000058056.9	USP13	chr3	179653040	179789401	+	protein_coding	0.0933599	4.80164	0.209082	0.653232	0.892035
ENSG00000179772.8	FOXS1	chr20	31844303	31845604	-	protein_coding	3.62702	-3.37596	6.05663	0.0273109	0.236122
ENSG00000058085.15	LAMC2	chr1	183186238	183245127	+	protein_coding	-0.428813	5.36777	1.54672	0.230366	0.556276
ENSG00000058091.17	CDK14	chr7	90466424	91210590	+	protein_coding	1.00779	2.57914	1.677	0.2125	0.556276
ENSG00000058262.10	SEC61A1	chr3	128051641	128071683	+	protein_coding	0.115853	8.14491	1.0187	0.326868	0.642301
ENSG00000228285.2	LYPLA2P1	chr6	33365548	33366243	-	processed_pseudogene	3.62665	-3.44832	7.01201	0.0224576	0.216817
ENSG00000058335.16	RASGRF1	chr15	78959906	79090780	-	protein_coding	2.11108	-2.98019	3.01904	0.10023	0.399751
ENSG00000115380.20	EFEMP1	chr2	55865967	55924139	-	protein_coding	3.62148	-2.74425	5.88133	0.0292674	0.243214
ENSG00000237887.1	RPL23AP32	chr2	54529343	54529801	+	processed_pseudogene	3.61912	-1.84177	7.56114	0.015542	0.183846
ENSG00000058600.16	POLR3E	chr16	22297375	22335101	+	protein_coding	-0.153958	6.00742	1.90805	0.184927	0.526129
ENSG00000058668.15	ATP2B4	chr1	203626787	203744081	+	protein_coding	0.18844	6.17319	1.06108	0.31729	0.633157
ENSG00000223935.3	LGALSL-DT	chr2	64395220	64453967	-	lncRNA	3.6175	-2.14192	11.7612	0.00764634	0.137306
ENSG00000058729.11	RIOK2	chr5	97160867	97183247	-	protein_coding	-0.024918	5.23768	0.0687806	0.796247	0.973681
ENSG00000058799.15	YIPF1	chr1	53851719	53889798	-	protein_coding	0.130678	5.51039	0.892954	0.357812	0.673435
ENSG00000058804.12	NDC1	chr1	53765478	53838463	-	protein_coding	-0.197704	6.0326	1.3126	0.267673	0.580579
ENSG00000059122.17	FLYWCH1	chr16	2911931	2951208	+	protein_coding	0.0691711	5.43656	0.3455	0.564338	0.843894
ENSG00000059145.19	UNKL	chr16	1363205	1414751	-	protein_coding	-0.0101629	5.9733	0.00626541	0.937827	1
ENSG00000059377.18	TBXAS1	chr7	139777051	140020325	+	protein_coding	0.956094	1.93229	2.86127	0.108839	0.411864
ENSG00000059378.13	PARP12	chr7	140023749	140062951	-	protein_coding	-0.156877	4.57132	1.14987	0.298446	0.613861
ENSG00000059573.9	ALDH18A1	chr10	95605941	95656711	-	protein_coding	-0.0750965	7.91199	0.361142	0.555739	0.839949
ENSG00000059588.10	TARBP1	chr1	234391313	234479179	-	protein_coding	-0.23088	5.88958	2.98831	0.101841	0.401559
ENSG00000059691.12	GATB	chr4	151670504	151761007	-	protein_coding	0.148448	4.13007	2.41907	0.13814	0.455148
ENSG00000166159.11	LRTM2	chr12	1820267	1836753	+	protein_coding	3.61012	-3.03799	6.27532	0.0250799	0.228138
ENSG00000059758.8	CDK17	chr12	96278261	96400480	-	protein_coding	-0.243218	5.69433	1.57605	0.22618	0.556276
ENSG00000059769.20	DNAJC25	chr9	111631334	111654351	+	protein_coding	0.0640118	3.72709	0.289134	0.597691	0.858947
ENSG00000059804.16	SLC2A3	chr12	7919230	7936187	-	protein_coding	-0.291204	2.12169	0.26447	0.613634	0.868746
ENSG00000059915.17	PSD	chr10	102402617	102421539	-	protein_coding	-0.257454	0.664473	0.530862	0.476085	0.78035
ENSG00000060069.17	CTDP1	chr18	79679803	79754510	+	protein_coding	0.0271368	3.29284	0.0505806	0.824716	0.990695
ENSG00000060138.13	YBX3	chr12	10699089	10723323	-	protein_coding	2.00391	-3.05137	2.03003	0.172176	0.508418
ENSG00000060140.9	STYK1	chr12	10618923	10674318	-	protein_coding	0.0624752	2.06328	0.0342581	0.855332	1
ENSG00000060237.18	WNK1	chr12	752579	911452	+	protein_coding	-0.164851	7.63293	1.11862	0.304898	0.620014
ENSG00000197951.10	ZNF71	chr19	56595300	56626481	+	protein_coding	3.60999	-3.52377	6.70316	0.0317187	0.249907
ENSG00000060491.16	OGFR	chr20	62804835	62814000	+	protein_coding	-0.209865	5.64255	2.53737	0.129457	0.440135
ENSG00000060558.4	GNA15	chr19	3136033	3163749	+	protein_coding	0.0133017	3.44514	0.00757598	0.931649	1
ENSG00000166111.10	SVOP	chr12	108907741	109021068	-	protein_coding	3.60989	-3.2166	6.38969	0.0278537	0.237825
ENSG00000060656.20	PTPRU	chr1	29236516	29326813	+	protein_coding	0.422686	6.51824	4.06332	0.0597821	0.324097
ENSG00000060688.13	SNRNP40	chr1	31259568	31296788	-	protein_coding	-0.0747777	4.58692	0.168768	0.6863	0.908962
ENSG00000060718.22	COL11A1	chr1	102876467	103108872	-	protein_coding	0.381503	-2.63813	0.156841	0.696969	0.916256
ENSG00000060749.16	QSER1	chr11	32892811	32993316	+	protein_coding	-0.391193	6.06335	2.69364	0.118974	0.425225
ENSG00000198074.10	AKR1B10	chr7	134527567	134541412	+	protein_coding	3.60958	-3.34228	7.22313	0.0175635	0.194166
ENSG00000213030.5	CGB8	chr19	49047638	49049106	-	protein_coding	3.60931	-3.34285	4.85459	0.0446468	0.289035
ENSG00000060982.15	BCAT1	chr12	24810024	24949101	-	protein_coding	-0.190691	-1.70731	0.101288	0.754136	0.950239
ENSG00000061273.18	HDAC7	chr12	47782722	47833132	-	protein_coding	-0.235308	6.47139	3.65613	0.0727305	0.352816
ENSG00000061337.15	LZTS1	chr8	20246165	20303963	-	protein_coding	-0.0128088	-3.0596	0.000100687	0.992134	1
ENSG00000061455.11	PRDM6	chr5	123089241	123194266	+	protein_coding	-0.129497	0.0333257	0.0880726	0.770209	0.958528
ENSG00000061492.12	WNT8A	chr5	138083990	138092365	+	protein_coding	0	-3.60764	0	1	1
ENSG00000156413.14	FUT6	chr19	5830408	5839722	-	protein_coding	3.60079	4.36357	39.4129	8.03e-06	0.00975049
ENSG00000061676.15	NCKAP1	chr2	182909115	183038858	-	protein_coding	-0.0360915	7.3047	0.0412588	0.841432	1
ENSG00000061794.13	MRPS35	chr12	27710822	27756295	+	protein_coding	0.0772877	6.11955	0.594165	0.451311	0.757658
ENSG00000061918.14	GUCY1B1	chr4	155758992	155807811	+	protein_coding	-0.768569	-2.64096	0.971603	0.337995	0.653748
ENSG00000061936.10	SFSWAP	chr12	131711081	131799738	+	protein_coding	-0.255199	5.81366	3.89673	0.0647248	0.335649
ENSG00000061938.19	TNK2	chr3	195863364	195911945	-	protein_coding	0.100191	5.88662	0.258919	0.617352	0.871468
ENSG00000245904.4	AC025164.1	chr12	92145573	92226557	+	lncRNA	3.59721	-2.83883	7.69969	0.0147922	0.179972
ENSG00000286133.2	AC093817.2	chr4	157568731	157824256	-	lncRNA	3.59238	-3.3788	7.56168	0.015539	0.183846
ENSG00000230756.1	RHOQP3	chr2	130212870	130213490	-	processed_pseudogene	3.59131	-3.48563	6.61214	0.0257627	0.231668
ENSG00000062194.16	GPBP1	chr5	57173948	57264679	+	protein_coding	-0.148568	6.98414	1.58893	0.224373	0.556276
ENSG00000062282.15	DGAT2	chr11	75759512	75801535	+	protein_coding	-0.378952	2.06264	2.00885	0.17431	0.511376
ENSG00000062370.16	ZNF112	chr19	44326555	44367217	-	protein_coding	-0.0304759	3.17218	0.0279701	0.869137	1
ENSG00000280997.1	CCAT2	chr8	127400399	127402150	+	lncRNA	3.58867	-2.65937	10.8325	0.00764634	0.137306
ENSG00000062524.16	LTK	chr15	41503637	41513887	-	protein_coding	0.717414	-2.8137	0.3192	0.579411	0.850856
ENSG00000062582.14	MRPS24	chr7	43866558	43869893	-	protein_coding	0.189871	5.08066	1.878	0.188248	0.531891
ENSG00000062598.18	ELMO2	chr20	46366050	46432985	-	protein_coding	0.290727	5.08824	3.46167	0.0800565	0.3694
ENSG00000062650.19	WAPL	chr10	86435256	86521792	-	protein_coding	-0.106035	6.65019	0.315075	0.58185	0.851353
ENSG00000062716.13	VMP1	chr17	59707192	59842255	+	protein_coding	0.202946	6.45324	3.13041	0.0946368	0.394356
ENSG00000062725.10	APPBP2	chr17	60443158	60526242	-	protein_coding	-0.107171	6.23535	0.228702	0.638532	0.883337
ENSG00000062822.15	POLD1	chr19	50384204	50418018	+	protein_coding	-0.244313	5.1516	3.78429	0.0683306	0.343817
ENSG00000063015.20	SEZ6	chr17	28954901	29006440	-	protein_coding	1.63336	-3.56815	1.63614	0.232927	0.556276
ENSG00000063046.18	EIF4B	chr12	53006282	53042215	+	protein_coding	0.137764	9.0832	1.20951	0.28664	0.601251
ENSG00000063127.16	SLC6A16	chr19	49289638	49325215	-	protein_coding	-0.279162	0.471615	0.412562	0.529172	0.824252
ENSG00000176746.6	MAGEB6	chrX	26192440	26195646	+	protein_coding	3.57328	-3.48689	6.70996	0.0249032	0.227149
ENSG00000063176.16	SPHK2	chr19	48619291	48630717	+	protein_coding	0.019734	4.27786	0.0206812	0.887328	1
ENSG00000063177.13	RPL18	chr19	48615328	48619184	-	protein_coding	0.284077	8.83444	2.57198	0.127042	0.437563
ENSG00000063180.9	CA11	chr19	48637946	48646187	-	protein_coding	0.0552429	4.08797	0.0307524	0.862849	1
ENSG00000063241.8	ISOC2	chr19	55452985	55462343	-	protein_coding	-0.124514	5.259	0.623657	0.440483	0.748235
ENSG00000063244.13	U2AF2	chr19	55654146	55674716	+	protein_coding	-0.0525233	7.50658	0.330675	0.572735	0.848706
ENSG00000063245.15	EPN1	chr19	55675226	55709858	+	protein_coding	0.0305841	7.11481	0.0251658	0.875809	1
ENSG00000063322.15	MED29	chr19	39391303	39400641	+	protein_coding	0.142814	6.52288	1.53497	0.232071	0.556276
ENSG00000063438.18	AHRR	chr5	321759	435110	+	protein_coding	-0.350856	-1.07826	0.324512	0.576301	0.850856
ENSG00000063515.3	GSC2	chr22	19146993	19150292	-	protein_coding	-0.289991	-3.27455	0.054217	0.81864	0.987039
ENSG00000063587.15	ZNF275	chrX	153334147	153360110	+	protein_coding	-0.132474	5.4	1.78249	0.199311	0.548525
ENSG00000063601.17	MTMR1	chrX	150692971	150765108	+	protein_coding	-0.21688	5.94725	2.08072	0.167199	0.500345
ENSG00000157093.9	LYZL4	chr3	42397083	42410610	-	protein_coding	3.56282	-3.15717	6.09157	0.0269394	0.234888
ENSG00000063761.16	ADCK1	chr14	77800109	77935014	+	protein_coding	0.0638427	2.69981	0.0766082	0.785258	0.967325
ENSG00000063854.13	HAGH	chr16	1795620	1827157	-	protein_coding	0.0437409	6.02765	0.0867829	0.771846	0.959599
ENSG00000063978.16	RNF4	chr4	2462220	2625320	+	protein_coding	0.0732587	6.15742	0.487863	0.494253	0.796087
ENSG00000064012.22	CASP8	chr2	201233443	201287711	+	protein_coding	-0.174023	5.28186	3.70936	0.070864	0.348798
ENSG00000064042.18	LIMCH1	chr4	41359607	41700044	+	protein_coding	-0.479302	5.9446	3.99213	0.0618385	0.329336
ENSG00000064102.15	INTS13	chr12	26905181	26938326	-	protein_coding	0.0903892	5.11721	0.384296	0.543469	0.83217
ENSG00000215808.4	LINC01139	chr1	238476542	238486060	-	lncRNA	3.56157	-2.41378	8.51317	0.00953599	0.149058
ENSG00000064195.7	DLX3	chr17	49990005	49995224	-	protein_coding	-0.375313	1.93113	0.384153	0.543543	0.832199
ENSG00000197768.10	STPG3	chr9	137251261	137253483	+	protein_coding	3.56154	-3.21312	5.2754	0.0374122	0.268211
ENSG00000064201.16	TSPAN32	chr11	2301997	2318204	+	protein_coding	0	-3.10059	0	1	1
ENSG00000064205.10	CCN5	chr20	44714844	44728509	+	protein_coding	0.813469	-0.767916	1.6512	0.215894	0.556276
ENSG00000064225.12	ST3GAL6	chr3	98732236	98821201	+	protein_coding	-2.83432	-3.60677	3.88457	0.0836191	0.376768
ENSG00000064270.13	ATP2C2	chr16	84368527	84464187	+	protein_coding	0.188251	5.28915	1.4231	0.24915	0.560266
ENSG00000064300.9	NGFR	chr17	49495293	49515008	+	protein_coding	0.902576	-1.12529	2.075	0.167752	0.501359
ENSG00000064309.14	CDON	chr11	125955796	126063335	-	protein_coding	-0.2837	5.37437	1.64577	0.216616	0.556276
ENSG00000171227.7	TMEM37	chr2	119429901	119438504	+	protein_coding	3.56153	-1.86109	18.3852	0.000489753	0.039986
ENSG00000064393.16	HIPK2	chr7	139561570	139777998	-	protein_coding	-0.244472	7.25455	1.90732	0.185007	0.526129
ENSG00000064419.13	TNPO3	chr7	128954180	129055173	-	protein_coding	0.0616299	6.01033	0.402494	0.534183	0.828058
ENSG00000064489.23	BORCS8-MEF2B	chr19	19145569	19192158	-	protein_coding	-0.20088	1.45712	0.34462	0.564829	0.844314
ENSG00000064490.14	RFXANK	chr19	19192229	19201869	+	protein_coding	0.150112	5.76807	0.74547	0.399838	0.711072
ENSG00000064545.15	TMEM161A	chr19	19119169	19138513	-	protein_coding	0.166131	4.13443	1.2351	0.281768	0.59609
ENSG00000064547.14	LPAR2	chr19	19623655	19628930	-	protein_coding	0.210613	4.12948	2.85069	0.109448	0.412799
ENSG00000064601.19	CTSA	chr20	45890144	45898820	+	protein_coding	-0.0678616	5.48763	0.243847	0.627711	0.877638
ENSG00000064607.17	SUGP2	chr19	18990888	19034023	-	protein_coding	-0.240427	6.57598	3.0021	0.101114	0.400691
ENSG00000064651.14	SLC12A2	chr5	128083766	128189677	+	protein_coding	-0.139491	8.98846	0.861863	0.366111	0.681145
ENSG00000064652.11	SNX24	chr5	122843439	123029354	+	protein_coding	0.0092838	3.48559	0.00269552	0.959194	1
ENSG00000064655.19	EYA2	chr20	46894624	47188844	+	protein_coding	-0.586273	2.2256	1.45932	0.243447	0.556276
ENSG00000064666.15	CNN2	chr19	1026586	1039068	+	protein_coding	-0.0742019	6.14217	0.12702	0.725892	0.93352
ENSG00000015592.16	STMN4	chr8	27235323	27258420	-	protein_coding	3.55773	-3.37899	6.2939	0.0249003	0.227149
ENSG00000064692.20	SNCAIP	chr5	122311354	122464219	+	protein_coding	0	-3.45501	0	1	1
ENSG00000064703.12	DDX20	chr1	111755245	111768000	+	protein_coding	0.00245638	5.03797	0.000734738	0.978688	1
ENSG00000064726.10	BTBD1	chr15	83016423	83067252	-	protein_coding	0.13261	6.27487	0.500326	0.488866	0.79159
ENSG00000064763.11	FAR2	chr12	29149103	29340980	+	protein_coding	-0.467943	5.00836	3.79572	0.0679538	0.342825
ENSG00000064787.13	BCAS1	chr20	53936777	54070594	-	protein_coding	-0.116561	4.77156	0.283028	0.601553	0.861094
ENSG00000196407.12	THEM5	chr1	151847101	151853712	-	protein_coding	3.55705	-3.41492	6.14907	0.0303496	0.246583
ENSG00000281731.3	METTL14-DT	chr4	118664087	118685343	-	lncRNA	3.55221	-2.52098	7.60785	0.0152844	0.182497
ENSG00000064933.18	PMS1	chr2	189784085	189877629	+	protein_coding	-0.252252	4.08167	2.00253	0.174953	0.512158
ENSG00000064961.19	HMG20B	chr19	3572777	3579088	+	protein_coding	-0.205244	7.82939	1.23008	0.282715	0.597055
ENSG00000274624.1	AC007671.1	chr12	22104491	22105320	-	lncRNA	3.53976	-3.41385	5.00922	0.0418123	0.280267
ENSG00000064995.18	TAF11	chr6	34877462	34888071	-	protein_coding	-0.0584105	4.8263	0.412858	0.529026	0.824252
ENSG00000064999.15	ANKS1A	chr6	34889255	35091406	+	protein_coding	-0.129349	5.17257	0.790429	0.386281	0.698758
ENSG00000065000.19	AP3D1	chr19	2100988	2164468	-	protein_coding	-0.00109538	7.35977	0.000106917	0.991869	1
ENSG00000065029.15	ZNF76	chr6	35258909	35295985	+	protein_coding	-0.201256	5.40348	2.98941	0.101783	0.401559
ENSG00000065054.14	SLC9A3R2	chr16	2025356	2039026	+	protein_coding	0.404915	6.94889	1.61025	0.221423	0.556276
ENSG00000065057.9	NTHL1	chr16	2039815	2047866	-	protein_coding	0.347126	4.64091	2.1282	0.162697	0.493098
ENSG00000065060.17	UHRF1BP1	chr6	34792015	34883138	+	protein_coding	0.0636196	5.45863	0.207679	0.654315	0.892363
ENSG00000065135.12	GNAI3	chr1	109548615	109600195	+	protein_coding	0.159827	6.35084	1.52775	0.233126	0.556276
ENSG00000065150.21	IPO5	chr13	97953658	98024296	+	protein_coding	0.149924	6.82769	1.42717	0.248501	0.559362
ENSG00000065154.12	OAT	chr10	124397303	124418976	-	protein_coding	0.0434131	7.95081	0.0596248	0.80999	0.981888
ENSG00000065183.16	WDR3	chr1	117929720	117966543	+	protein_coding	-0.0153523	5.05902	0.0146482	0.905075	1
ENSG00000065243.20	PKN2	chr1	88684222	88836255	+	protein_coding	-0.162729	5.96442	0.698349	0.414839	0.724528
ENSG00000065268.11	WDR18	chr19	984332	998438	+	protein_coding	0.108402	5.04122	0.611761	0.444799	0.751503
ENSG00000065308.5	TRAM2	chr6	52497408	52577060	-	protein_coding	-0.250467	4.84742	1.96922	0.178391	0.517008
ENSG00000103355.13	PRSS33	chr16	2783953	2787948	-	protein_coding	3.52994	-3.18506	5.21634	0.0383396	0.270004
ENSG00000065328.16	MCM10	chr10	13161554	13211104	+	protein_coding	-0.519927	3.80724	2.69405	0.118948	0.425225
ENSG00000269397.1	AC011503.2	chr19	23927788	23929287	+	lncRNA	3.50549	-3.38108	5.24589	0.0378723	0.269343
ENSG00000065361.16	ERBB3	chr12	56076799	56103505	+	protein_coding	-0.118198	8.72194	1.10336	0.308119	0.623512
ENSG00000065371.17	ROPN1	chr3	123968521	123992178	-	protein_coding	0.0893112	-3.60602	0.00318369	0.979537	1
ENSG00000065413.20	ANKRD44	chr2	196967017	197311173	-	protein_coding	0.0242772	2.39511	0.00571836	0.940597	1
ENSG00000180353.11	HCLS1	chr3	121631399	121660927	-	protein_coding	3.4638	-0.56078	25.8272	9.01e-05	0.0186535
ENSG00000065457.10	ADAT1	chr16	75596981	75623300	-	protein_coding	-0.215442	3.54942	1.60467	0.22219	0.556276
ENSG00000186081.12	KRT5	chr12	52514575	52520530	-	protein_coding	3.45504	-1.67059	6.26003	0.0252289	0.228902
ENSG00000065491.8	TBC1D22B	chr6	37257772	37332970	+	protein_coding	0.0521683	4.61203	0.26205	0.615249	0.869971
ENSG00000196352.16	CD55	chr1	207321532	207386804	+	protein_coding	3.45323	2.39666	41.2184	6.1e-06	0.00975049
ENSG00000065526.12	SPEN	chr1	15836095	15940456	+	protein_coding	-0.185456	6.11351	1.63984	0.21741	0.556276
ENSG00000065534.19	MYLK	chr3	123610049	123884332	-	protein_coding	1.25732	0.91227	3.37645	0.0835377	0.376752
ENSG00000065548.18	ZC3H15	chr2	186486253	186509361	+	protein_coding	0.114804	6.18008	1.20134	0.288219	0.603188
ENSG00000065559.15	MAP2K4	chr17	12020829	12143830	+	protein_coding	-0.0864497	6.76254	0.420166	0.525445	0.821139
ENSG00000065600.13	PACC1	chr1	212363928	212414901	-	protein_coding	0.23193	2.20765	0.531587	0.475788	0.780066
ENSG00000065613.15	SLK	chr10	103967140	104029233	+	protein_coding	-0.0889847	6.56253	0.298908	0.591616	0.856235
ENSG00000065615.14	CYB5R4	chr6	83859656	83967423	+	protein_coding	-0.236647	3.96558	2.32072	0.145902	0.468348
ENSG00000065618.21	COL17A1	chr10	104031286	104085880	-	protein_coding	0.305716	0.349248	0.405247	0.532804	0.826976
ENSG00000065621.15	GSTO2	chr10	104268873	104304950	+	protein_coding	0.171002	4.40301	0.618847	0.44222	0.749756
ENSG00000183853.18	KIRREL1	chr1	157993273	158100262	+	protein_coding	3.40435	-2.49194	7.40637	0.0144359	0.178554
ENSG00000278318.5	ZNF229	chr19	44417519	44448578	-	protein_coding	3.40168	-2.64093	11.4632	0.00438377	0.1072
ENSG00000065802.12	ASB1	chr2	238426742	238452250	+	protein_coding	-0.0772125	5.71737	0.219234	0.645524	0.887492
ENSG00000065809.13	FAM107B	chr10	14518557	14774897	-	protein_coding	-0.452826	7.75183	0.786576	0.387415	0.69967
ENSG00000132692.19	BCAN	chr1	156641390	156659532	+	protein_coding	3.38808	-3.41138	5.59031	0.0328886	0.25334
ENSG00000065883.16	CDK13	chr7	39950121	40099580	+	protein_coding	-0.18848	5.87162	2.45263	0.135607	0.450696
ENSG00000065911.12	MTHFD2	chr2	74198610	74217565	+	protein_coding	-0.302157	5.70921	2.96411	0.103132	0.402825
ENSG00000065923.10	SLC9A7	chrX	46599251	46759118	-	protein_coding	0.143667	7.02542	0.398549	0.536171	0.82955
ENSG00000065970.9	FOXJ2	chr12	8032716	8055517	+	protein_coding	-0.0779758	5.47826	0.482624	0.496549	0.798034
ENSG00000065978.19	YBX1	chr1	42682418	42703805	+	protein_coding	0.310758	8.57422	3.00512	0.100956	0.400691
ENSG00000065989.16	PDE4A	chr19	10416773	10469630	+	protein_coding	0.0323454	6.02938	0.0821345	0.777862	0.963012
ENSG00000066027.12	PPP2R5A	chr1	212285410	212361853	+	protein_coding	-0.0254098	7.22172	0.0415533	0.840875	1
ENSG00000132744.8	ACY3	chr11	67642555	67650730	-	protein_coding	3.38551	6.89444	12.9546	0.00218892	0.0781758
ENSG00000066056.14	TIE1	chr1	43300982	43323108	+	protein_coding	1.89011	-3.27371	1.4555	0.244039	0.556276
ENSG00000066084.13	DIP2B	chr12	50504985	50748657	+	protein_coding	-0.137841	5.91776	1.18189	0.292028	0.606547
ENSG00000066117.15	SMARCD1	chr12	50085200	50100707	+	protein_coding	0.247941	6.41133	3.56927	0.075901	0.360626
ENSG00000066135.13	KDM4A	chr1	43650149	43705518	+	protein_coding	-0.00458021	6.56749	0.00153517	0.969199	1
ENSG00000066136.20	NFYC	chr1	40691648	40771603	+	protein_coding	-0.0401487	5.83516	0.120076	0.733171	0.93836
ENSG00000066185.13	ZMYND12	chr1	42430329	42456253	-	protein_coding	0.101935	1.522	0.119013	0.734305	0.938957
ENSG00000066230.12	SLC9A3	chr5	470456	524449	-	protein_coding	-0.163585	2.76695	0.617445	0.442729	0.749998
ENSG00000066248.15	NGEF	chr2	232878701	233013256	-	protein_coding	-0.0180395	4.41873	0.0367898	0.850148	1
ENSG00000287336.1	AL137157.1	chr1	172210711	172213499	-	lncRNA	3.38526	-3.30919	6.24848	0.025342	0.229505
ENSG00000269476.1	AC010326.2	chr19	57876765	57916591	-	protein_coding	3.37429	-2.98502	5.58959	0.0328982	0.25334
ENSG00000066336.12	SPI1	chr11	47354860	47378547	-	protein_coding	0.565137	-0.188443	1.42	0.249646	0.560955
ENSG00000066379.15	ZNRD1	chr6	30058899	30064909	+	protein_coding	0.0912327	3.70491	0.309113	0.585412	0.852903
ENSG00000066382.16	MPPED2	chr11	30384493	30586872	-	protein_coding	0	-2.91229	0	1	1
ENSG00000066422.5	ZBTB11	chr3	101648889	101677132	-	protein_coding	-0.15311	4.93502	0.712286	0.410314	0.720346
ENSG00000066427.24	ATXN3	chr14	92044496	92106621	-	protein_coding	-0.198082	4.48976	1.78303	0.199246	0.548512
ENSG00000103310.11	ZP2	chr16	21197450	21214510	-	protein_coding	3.37367	-3.20001	6.04801	0.0314774	0.249427
ENSG00000066468.23	FGFR2	chr10	121478332	121598458	-	protein_coding	-0.090217	6.12069	0.117965	0.73543	0.939631
ENSG00000066557.6	LRRC40	chr1	70144805	70205579	-	protein_coding	0.02329	4.21998	0.0199331	0.889371	1
ENSG00000066583.12	ISOC1	chr5	129094749	129114028	+	protein_coding	-0.0896948	4.80577	0.330145	0.57304	0.848741
ENSG00000066629.18	EML1	chr14	99737693	99942060	+	protein_coding	1.76752	-0.702056	1.27262	0.274824	0.587685
ENSG00000066651.20	TRMT11	chr6	125986479	126203817	+	protein_coding	-0.0758037	3.2102	0.213395	0.64993	0.889985
ENSG00000265752.3	AC010754.1	chr18	23957754	23982556	-	lncRNA	3.37146	-2.69786	10.3606	0.00499923	0.112793
ENSG00000066697.15	MSANTD3	chr9	100427143	100451734	+	protein_coding	-0.0769736	3.59106	0.357556	0.557687	0.840718
ENSG00000248898.3	AC022126.1	chr5	52673186	52799956	-	lncRNA	3.37108	-3.56261	5.89155	0.0408895	0.277496
ENSG00000287035.1	AC138470.2	chr19	44162527	44164955	-	lncRNA	3.37108	-3.56261	5.89155	0.0408895	0.277496
ENSG00000066777.9	ARFGEF1	chr8	67173511	67343781	-	protein_coding	-0.131404	6.79358	0.441414	0.515282	0.812197
ENSG00000066827.16	ZFAT	chr8	134477788	134713049	-	protein_coding	0.114895	3.67798	0.916017	0.351832	0.668086
ENSG00000066855.16	MTFR1	chr8	65644734	65771261	+	protein_coding	0.106762	4.8773	0.517863	0.481455	0.785257
ENSG00000066923.17	STAG3	chr7	100177563	100221488	+	protein_coding	-0.186438	-0.777271	0.136618	0.716194	0.927616
ENSG00000066926.12	FECH	chr18	57544377	57586702	-	protein_coding	-0.0687692	4.56811	0.184779	0.672655	0.902802
ENSG00000066933.16	MYO9A	chr15	71822291	72118577	-	protein_coding	0.0671155	5.06868	0.285009	0.600294	0.860415
ENSG00000067057.17	PFKP	chr10	3066333	3137718	+	protein_coding	-0.352367	4.93252	2.40087	0.139538	0.457215
ENSG00000067064.11	IDI1	chr10	1039152	1049170	-	protein_coding	-0.00479084	5.25649	0.000641419	0.980087	1
ENSG00000067066.17	SP100	chr2	230415942	230545606	+	protein_coding	0.192057	5.30024	2.78021	0.113605	0.418581
ENSG00000231705.1	AL451069.2	chr10	132419083	132420953	+	lncRNA	3.37066	-3.56262	5.892	0.0408837	0.277496
ENSG00000067113.17	PLPP1	chr5	55424854	55534969	-	protein_coding	0.216001	1.476	0.348501	0.562668	0.84285
ENSG00000267139.1	AC005262.2	chr19	3118665	3119304	-	lncRNA	3.37045	-3.52312	5.82683	0.0341268	0.256235
ENSG00000067167.8	TRAM1	chr8	70573218	70608416	-	protein_coding	0.236747	7.34117	1.4725	0.241413	0.556276
ENSG00000067177.15	PHKA1	chrX	72578814	72714319	-	protein_coding	-0.100484	4.33939	0.457619	0.507768	0.806958
ENSG00000141434.12	MEP1B	chr18	32185069	32220404	+	protein_coding	3.36791	-3.37652	5.59611	0.0328114	0.25334
ENSG00000067191.16	CACNB1	chr17	39173453	39197703	-	protein_coding	-0.0681582	2.79786	0.0634742	0.804084	0.97854
ENSG00000183307.4	TMEM121B	chr22	17116297	17121367	-	protein_coding	3.3679	-2.81076	9.9438	0.0170464	0.19106
ENSG00000067221.14	STOML1	chr15	73978926	73994622	-	protein_coding	-0.0124672	2.85624	0.00472559	0.94599	1
ENSG00000286733.1	LINC02348	chr15	101602786	101614531	-	lncRNA	3.36124	-3.06517	9.40688	0.0170464	0.19106
ENSG00000067248.10	DHX29	chr5	55256055	55307694	-	protein_coding	0.173155	5.58853	2.01421	0.173766	0.510815
ENSG00000214425.8	LRRC37A4P	chr17	45506741	45551537	-	transcribed_unprocessed_pseudogene	3.35079	-3.56313	5.90568	0.0407031	0.276864
ENSG00000067365.15	METTL22	chr16	8621683	8649654	+	protein_coding	-0.0137211	4.25396	0.0158222	0.901365	1
ENSG00000164764.11	SBSPON	chr8	73064543	73124088	-	protein_coding	3.3499	-3.48513	4.85164	0.0495688	0.301129
ENSG00000067445.21	TRO	chrX	54920462	54931431	+	protein_coding	0.0352768	6.18938	0.0916037	0.765791	0.956996
ENSG00000067533.6	RRP15	chr1	218285293	218337983	+	protein_coding	0.0334714	5.0784	0.103877	0.751125	0.948292
ENSG00000067560.12	RHOA	chr3	49359145	49412998	-	protein_coding	0.0912873	9.44153	0.631301	0.437745	0.745862
ENSG00000067596.12	DHX8	chr17	43483865	43610338	+	protein_coding	-0.0582837	6.48012	0.323923	0.576644	0.850856
ENSG00000067601.8	PMS2P4	chr7	67287541	67302419	-	transcribed_unprocessed_pseudogene	0.0568373	0.715331	0.0402818	0.843293	1
ENSG00000067606.17	PRKCZ	chr1	2050411	2185395	+	protein_coding	0.271277	5.15084	4.09321	0.0589426	0.321993
ENSG00000067704.10	IARS2	chr1	220094132	220148041	+	protein_coding	-0.0306126	7.22185	0.0581361	0.812328	0.983335
ENSG00000067715.14	SYT1	chr12	78863993	79452008	+	protein_coding	0.819916	7.76197	4.10084	0.0587304	0.32177
ENSG00000067798.16	NAV3	chr12	77324641	78213010	+	protein_coding	0.552418	-1.89215	0.383128	0.544076	0.832611
ENSG00000272305.5	AC096887.1	chr3	52969119	53099453	-	protein_coding	3.3499	-3.48499	4.95515	0.0475762	0.297244
ENSG00000067836.13	ROGDI	chr16	4796968	4802880	-	protein_coding	0.352677	6.52492	4.33197	0.0527054	0.307367
ENSG00000067840.12	PDZD4	chrX	153802166	153830565	-	protein_coding	0.0816723	0.592025	0.0694713	0.795251	0.973224
ENSG00000067842.17	ATP2B3	chrX	153517676	153582939	+	protein_coding	0.117014	-3.28002	0.00492689	0.944854	1
ENSG00000067900.8	ROCK1	chr18	20946906	21111813	-	protein_coding	-0.0283684	5.73184	0.0496095	0.826377	0.991703
ENSG00000067955.15	CBFB	chr16	67028984	67101058	+	protein_coding	-0.18554	4.65644	1.7195	0.207058	0.556276
ENSG00000067992.16	PDK3	chrX	24465270	24550466	+	protein_coding	0.37603	6.9194	1.67542	0.212706	0.556276
ENSG00000068001.14	HYAL2	chr3	50317790	50322782	-	protein_coding	0.0435573	4.91735	0.0635989	0.803896	0.97848
ENSG00000184349.13	EFNA5	chr5	107376889	107670937	-	protein_coding	3.34969	-2.77121	11.7869	0.00314139	0.0922648
ENSG00000068028.17	RASSF1	chr3	50329782	50340980	-	protein_coding	-0.120148	3.69037	0.283714	0.601117	0.860885
ENSG00000068078.19	FGFR3	chr4	1793293	1808872	+	protein_coding	0.46543	4.58089	4.38066	0.0515293	0.30479
ENSG00000068079.8	IFI35	chr17	43006740	43014456	+	protein_coding	0.109854	4.05499	0.449863	0.511339	0.809808
ENSG00000068097.15	HEATR6	chr17	60041008	60078922	-	protein_coding	-0.0189216	4.6194	0.0569129	0.814273	0.984488
ENSG00000068120.15	COASY	chr17	42561467	42566277	+	protein_coding	0.0356066	6.51922	0.119638	0.733637	0.938418
ENSG00000068137.15	PLEKHH3	chr17	42667914	42676994	-	protein_coding	0.00841427	5.4043	0.00427539	0.948623	1
ENSG00000068305.17	MEF2A	chr15	99565417	99716466	+	protein_coding	0.168159	3.18836	0.763265	0.394387	0.705967
ENSG00000068308.13	OTUD5	chrX	48922028	48958386	-	protein_coding	0.166234	6.17494	2.66455	0.120845	0.428293
ENSG00000241765.2	RPS26P45	chr12	69422656	69422995	+	processed_pseudogene	3.3472	-3.27524	5.7696	0.0305997	0.246943
ENSG00000068354.16	TBC1D25	chrX	48539714	48562609	+	protein_coding	0.0888913	3.8576	0.762079	0.394747	0.706314
ENSG00000068366.20	ACSL4	chrX	109624244	109733403	-	protein_coding	1.17383	-2.92739	1.57256	0.230178	0.556276
ENSG00000068383.19	INPP5A	chr10	132537787	132783480	+	protein_coding	0.0104342	4.61425	0.0114686	0.91596	1
ENSG00000068394.11	GPKOW	chrX	49113407	49123735	-	protein_coding	0.12229	4.71598	1.16704	0.294981	0.610182
ENSG00000068400.13	GRIPAP1	chrX	48973720	49002264	-	protein_coding	-0.14351	5.60894	1.84885	0.191541	0.537291
ENSG00000068438.15	FTSJ1	chrX	48476021	48486364	+	protein_coding	0.0360987	4.55867	0.112678	0.74119	0.942405
ENSG00000159212.12	CLIC6	chr21	34669389	34718227	+	protein_coding	3.34643	-3.24663	5.54624	0.0334815	0.254528
ENSG00000068615.19	REEP1	chr2	86213993	86338083	-	protein_coding	-0.400235	4.3193	1.90871	0.184855	0.52598
ENSG00000068650.18	ATP11A	chr13	112690329	112887168	+	protein_coding	-0.603677	4.68554	2.51853	0.130795	0.442244
ENSG00000068654.16	POLR1A	chr2	86020216	86106155	-	protein_coding	0.0443558	5.7808	0.142287	0.710649	0.924065
ENSG00000068697.7	LAPTM4A	chr2	20032650	20051628	-	protein_coding	0.163429	8.20246	1.42239	0.249264	0.560455
ENSG00000243629.2	LINC00880	chr3	157081667	157128595	-	lncRNA	3.34552	-3.18321	6.28207	0.0250145	0.227661
ENSG00000068745.15	IP6K2	chr3	48688003	48740353	-	protein_coding	-0.124354	6.91288	1.05731	0.318125	0.634018
ENSG00000068781.21	STON1-GTF2A1L	chr2	48529925	48776517	+	protein_coding	0.297059	-3.48497	0.0480437	0.829636	0.993658
ENSG00000068784.13	SRBD1	chr2	45388680	45612165	-	protein_coding	-0.12327	4.5892	0.869138	0.364144	0.678763
ENSG00000068796.19	KIF2A	chr5	62306162	62391025	+	protein_coding	-0.0615694	5.36096	0.113799	0.739956	0.942249
ENSG00000068831.19	RASGRP2	chr11	64726911	64745456	-	protein_coding	1.14514	-2.97454	2.29296	0.148188	0.472622
ENSG00000068878.15	PSME4	chr2	53864069	53970993	-	protein_coding	0.33621	8.13597	1.75492	0.202655	0.553092
ENSG00000068885.15	IFT80	chr3	160256986	160399880	-	protein_coding	-0.281709	5.04636	4.21987	0.055533	0.314484
ENSG00000119632.4	IFI27L2	chr14	94127779	94130253	-	protein_coding	3.34408	-1.77956	7.47889	0.014039	0.177212
ENSG00000068912.14	ERLEC1	chr2	53787044	53818819	+	protein_coding	-0.183221	5.82812	2.46817	0.134453	0.448376
ENSG00000068971.14	PPP2R5B	chr11	64917553	64934475	+	protein_coding	0.474751	1.59988	2.30014	0.147593	0.471401
ENSG00000068976.14	PYGM	chr11	64746389	64759974	-	protein_coding	-0.186061	-2.29145	0.0531007	0.820482	0.988057
ENSG00000069011.16	PITX1	chr5	135027734	135034813	-	protein_coding	-0.0694067	4.24923	0.113621	0.740152	0.942249
ENSG00000069020.18	MAST4	chr5	66596361	67169595	+	protein_coding	-0.348535	6.76941	4.20655	0.0558807	0.314954
ENSG00000069122.19	ADGRF5	chr6	46852522	46954943	-	protein_coding	2.50369	-3.31014	3.04588	0.102631	0.401946
ENSG00000069188.17	SDK2	chr17	73334384	73644445	-	protein_coding	0.789559	-2.69813	0.358348	0.557256	0.840576
ENSG00000069248.12	NUP133	chr1	229440259	229508341	-	protein_coding	-0.050062	6.48574	0.145174	0.707873	0.921982
ENSG00000069275.13	NUCKS1	chr1	205712822	205750182	-	protein_coding	-0.252765	9.45922	3.37058	0.0837841	0.376973
ENSG00000069329.18	VPS35	chr16	46656132	46689518	-	protein_coding	0.0194198	6.39584	0.0274445	0.87036	1
ENSG00000069345.12	DNAJA2	chr16	46955362	46973674	-	protein_coding	-0.031582	5.23022	0.108544	0.745801	0.944963
ENSG00000069399.15	BCL3	chr19	44747705	44760044	+	protein_coding	-0.204308	4.05621	1.00294	0.330532	0.645551
ENSG00000069424.15	KCNAB2	chr1	5990927	6101193	+	protein_coding	-0.610611	1.66458	3.48526	0.079123	0.367442
ENSG00000069431.11	ABCC9	chr12	21797401	21942529	-	protein_coding	-0.145195	-3.00075	0.0185116	0.893361	1
ENSG00000069482.7	GAL	chr11	68683779	68691175	+	protein_coding	-1.4668	-3.37714	0.989359	0.336621	0.652327
ENSG00000225057.2	AC012485.1	chr2	238231684	238255633	+	lncRNA	3.34379	-3.06951	5.1829	0.0388768	0.270789
ENSG00000273079.6	GRIN2B	chr12	13437942	13982002	-	protein_coding	3.3289	-3.31034	6.25155	0.0253118	0.229309
ENSG00000177675.9	CD163L1	chr12	7346685	7479897	-	protein_coding	3.32878	-3.37837	6.2649	0.0251813	0.22867
ENSG00000243289.1	AGAP13P	chr10	46816516	46832476	+	unprocessed_pseudogene	3.32875	-3.48637	5.81688	0.0300274	0.245235
ENSG00000069696.7	DRD4	chr11	637269	640706	+	protein_coding	-0.299651	-2.51486	0.058118	0.812356	0.983335
ENSG00000069702.11	TGFBR3	chr1	91680343	91906335	-	protein_coding	-0.260354	7.0325	0.530537	0.476218	0.780354
ENSG00000069764.10	PLA2G10	chr16	14672548	14694308	-	protein_coding	-0.333592	1.03422	0.341959	0.566321	0.845253
ENSG00000069812.11	HES2	chr1	6412418	6424670	-	protein_coding	1.14986	-2.02611	3.16609	0.0929239	0.392111
ENSG00000227124.11	ZNF717	chr3	75678660	75785583	-	protein_coding	3.32813	-3.31061	5.9878	0.0321734	0.25138
ENSG00000069869.16	NEDD4	chr15	55826922	55993746	-	protein_coding	-0.294917	5.34356	2.53197	0.129839	0.440587
ENSG00000069943.10	PIGB	chr15	55318960	55355648	+	protein_coding	-0.0600996	3.73492	0.156976	0.696846	0.916247
ENSG00000069956.12	MAPK6	chr15	51952106	52067375	+	protein_coding	-0.0842134	6.28021	0.308094	0.586025	0.852903
ENSG00000069966.18	GNB5	chr15	52115105	52191369	-	protein_coding	-0.140003	3.78532	0.555809	0.466058	0.771599
ENSG00000069974.16	RAB27A	chr15	55202966	55319113	-	protein_coding	-0.248594	6.09626	1.85265	0.191107	0.53679
ENSG00000069998.12	HDHD5	chr22	17137511	17165287	-	protein_coding	0.10003	3.55883	0.669916	0.424317	0.733991
ENSG00000187553.10	CYP26C1	chr10	93060798	93069540	+	protein_coding	3.32705	-2.9853	9.53654	0.0170464	0.19106
ENSG00000126266.3	FFAR1	chr19	35351552	35353862	+	protein_coding	3.32669	-1.62378	4.7013	0.0476824	0.297442
ENSG00000279103.1	AC138470.1	chr19	44246478	44248374	-	TEC	3.32236	-1.27839	6.73564	0.0210413	0.210564
ENSG00000070047.13	PHRF1	chr11	576470	612222	+	protein_coding	-0.190817	5.18976	2.87961	0.107795	0.410766
ENSG00000070061.16	ELP1	chr9	108866898	108934328	-	protein_coding	-0.0261895	6.08166	0.0338454	0.856195	1
ENSG00000070081.17	NUCB2	chr11	17208153	17349980	+	protein_coding	0.338434	8.59342	2.12528	0.16297	0.493489
ENSG00000070087.14	PFN2	chr3	149964904	150050788	-	protein_coding	0.158989	3.30777	0.528954	0.476867	0.780908
ENSG00000070159.14	PTPN3	chr9	109375466	109498313	-	protein_coding	-0.040769	5.59264	0.0737752	0.789162	0.969584
ENSG00000070182.21	SPTB	chr14	64746283	64879907	-	protein_coding	-0.319101	-2.64782	0.183791	0.673476	0.903397
ENSG00000070190.13	DAPP1	chr4	99816827	99870190	+	protein_coding	0.188341	4.96032	1.3573	0.259969	0.572007
ENSG00000070193.5	FGF10	chr5	44300247	44389706	-	protein_coding	2.4487	-3.56686	3.45974	0.0916133	0.389783
ENSG00000070214.16	SLC44A1	chr9	105244622	105439171	+	protein_coding	0.02546	7.46413	0.0158286	0.901345	1
ENSG00000277007.1	AC096642.1	chr1	219270774	219273387	+	lncRNA	3.31879	-0.995392	7.53084	0.0170464	0.19106
ENSG00000070366.14	SMG6	chr17	2059839	2303785	-	protein_coding	0.0892066	5.60067	0.908516	0.353761	0.669913
ENSG00000070367.16	EXOC5	chr14	57200507	57268905	-	protein_coding	-0.183152	6.2494	1.13498	0.301497	0.616821
ENSG00000118729.12	CASQ2	chr1	115700021	115768714	-	protein_coding	3.31577	-2.49651	11.655	0.00327568	0.0946272
ENSG00000070388.11	FGF22	chr19	639879	644371	+	protein_coding	0.646887	-2.69268	0.562368	0.46348	0.769192
ENSG00000070404.10	FSTL3	chr19	676392	683392	+	protein_coding	0.137	2.83062	0.611121	0.445033	0.751661
ENSG00000070413.20	DGCR2	chr22	19036282	19122454	-	protein_coding	-0.0502875	5.87229	0.24514	0.626807	0.877014
ENSG00000070423.18	RNF126	chr19	647526	663233	-	protein_coding	-0.049824	4.85631	0.0847906	0.774402	0.960913
ENSG00000055732.13	MCOLN3	chr1	85018082	85048500	-	protein_coding	3.31176	-2.72117	4.72307	0.0472367	0.296317
ENSG00000267890.1	AC010624.2	chr19	50075123	50075902	+	lncRNA	3.3093	-3.24744	4.97041	0.0425033	0.282842
ENSG00000070495.15	JMJD6	chr17	76712832	76726799	-	protein_coding	-0.278583	4.16996	4.23416	0.0551629	0.313505
ENSG00000070501.12	POLB	chr8	42338454	42371808	+	protein_coding	0.061219	4.99198	0.204634	0.65668	0.89349
ENSG00000070526.15	ST6GALNAC1	chr17	76624761	76643786	-	protein_coding	-1.05971	1.38302	3.22787	0.0900438	0.389783
ENSG00000070540.13	WIPI1	chr17	68420948	68457513	-	protein_coding	-0.324269	3.81008	3.82709	0.0669312	0.340055
ENSG00000070601.10	FRMPD1	chr9	37650954	37746904	+	protein_coding	-0.779651	-2.47089	0.980933	0.335748	0.651108
ENSG00000070610.14	GBA2	chr9	35736866	35749228	-	protein_coding	-0.152221	5.73221	2.20623	0.155619	0.483799
ENSG00000070614.15	NDST1	chr5	150485818	150558211	+	protein_coding	0.106722	7.321	0.747074	0.399342	0.710444
ENSG00000070669.17	ASNS	chr7	97851677	97872542	-	protein_coding	-0.115388	4.79085	0.626934	0.439306	0.747044
ENSG00000070718.12	AP3M2	chr8	42152946	42171673	+	protein_coding	0.000666963	3.99242	1.24e-05	0.997235	1
ENSG00000070731.11	ST6GALNAC2	chr17	76565377	76586956	-	protein_coding	-0.386842	6.04722	4.05882	0.0599098	0.324568
ENSG00000070756.16	PABPC1	chr8	100685816	100722809	-	protein_coding	0.0876585	10.1854	0.453467	0.509674	0.808321
ENSG00000070759.17	TESK2	chr1	45343883	45491163	-	protein_coding	0.265873	3.03486	2.21449	0.154891	0.482417
ENSG00000070761.8	CFAP20	chr16	58113592	58129381	-	protein_coding	-0.0852389	3.55324	0.619747	0.441894	0.749679
ENSG00000070770.9	CSNK2A2	chr16	58157907	58198106	-	protein_coding	-0.0535838	4.90014	0.307845	0.586176	0.852903
ENSG00000253190.4	AC084082.1	chr8	66112667	66126632	+	lncRNA	3.30871	-3.41428	5.56668	0.0332049	0.253623
ENSG00000267179.1	AC008770.2	chr19	11925075	11979290	+	protein_coding	3.305	-1.52416	13.0748	0.00211092	0.0772158
ENSG00000070808.16	CAMK2A	chr5	150219491	150290291	-	protein_coding	0	-3.31531	0	1	1
ENSG00000144771.8	LRTM1	chr3	54918231	54967088	-	protein_coding	3.29676	-2.86637	5.54387	0.0335136	0.254551
ENSG00000070831.17	CDC42	chr1	22025511	22101360	+	protein_coding	0.186548	7.64832	2.83481	0.110369	0.414258
ENSG00000070882.13	OSBPL3	chr7	24796540	24981634	-	protein_coding	1.78225	-2.84546	2.84646	0.109693	0.413116
ENSG00000070886.12	EPHA8	chr1	22563489	22603595	+	protein_coding	-0.634623	1.34892	1.80287	0.196883	0.545268
ENSG00000070915.10	SLC12A3	chr16	56865207	56915850	+	protein_coding	-0.0164017	-3.52411	5.32e-05	0.994284	1
ENSG00000070950.10	RAD18	chr3	8775402	8963773	-	protein_coding	-0.0620356	5.09941	0.129144	0.723711	0.931882
ENSG00000070961.15	ATP2B1	chr12	89588049	89709300	-	protein_coding	-0.229151	5.15901	2.41223	0.138664	0.455805
ENSG00000070985.13	TRPM5	chr11	2404515	2423045	-	protein_coding	0.457436	-1.58477	0.362507	0.555001	0.839235
ENSG00000278876.1	AC145207.9	chr17	81862778	81863102	+	TEC	3.29261	-3.12566	5.66238	0.0319453	0.250846
ENSG00000071054.16	MAP4K4	chr2	101696850	101894689	+	protein_coding	-0.0991266	6.17509	0.837343	0.372855	0.688368
ENSG00000071073.13	MGAT4A	chr2	98619106	98731132	-	protein_coding	0.217906	5.18121	1.86578	0.18962	0.534241
ENSG00000213839.4	TMX2P1	chr9	37885683	37886390	+	processed_pseudogene	3.29009	-3.31014	7.64246	0.0170464	0.19106
ENSG00000071127.17	WDR1	chr4	10074339	10116949	-	protein_coding	0.170204	8.30315	2.62898	0.123182	0.431308
ENSG00000071189.21	SNX13	chr7	17790761	17940501	-	protein_coding	-0.156448	5.49369	1.20346	0.287808	0.60287
ENSG00000234787.8	LINC00458	chr13	54115783	54142319	-	lncRNA	3.28883	-3.45015	5.97334	0.0282208	0.239228
ENSG00000213228.5	RPL12P38	chr17	60433678	60435996	-	transcribed_processed_pseudogene	3.28883	-3.41414	6.09073	0.0269482	0.234889
ENSG00000071243.16	ING3	chr7	120950763	120977216	+	protein_coding	-0.152621	3.25523	0.897977	0.356498	0.67231
ENSG00000071246.11	VASH1	chr14	76761468	76783015	+	protein_coding	-0.406624	-2.8953	0.187913	0.670067	0.900921
ENSG00000159339.13	PADI4	chr1	17308195	17364004	+	protein_coding	3.28806	-3.0581	4.63527	0.0490644	0.299854
ENSG00000071462.12	BUD23	chr7	73683025	73705161	+	protein_coding	0.247923	6.18044	4.01389	0.0612014	0.327906
ENSG00000071537.14	SEL1L	chr14	81471547	81533853	-	protein_coding	-0.203427	7.5965	0.824457	0.376473	0.692006
ENSG00000071539.14	TRIP13	chr5	892884	919357	+	protein_coding	-0.113083	4.19169	0.416736	0.52712	0.822649
ENSG00000071553.17	ATP6AP1	chrX	154428645	154436516	+	protein_coding	0.215666	8.01845	4.19809	0.0561027	0.315789
ENSG00000071564.17	TCF3	chr19	1609290	1652615	-	protein_coding	-0.162971	6.06419	1.69947	0.2096	0.556276
ENSG00000071575.11	TRIB2	chr2	12716889	12742734	+	protein_coding	-0.211404	3.10887	0.131626	0.721188	0.930563
ENSG00000071626.17	DAZAP1	chr19	1407569	1435687	+	protein_coding	0.012269	6.7681	0.0157779	0.901502	1
ENSG00000071655.18	MBD3	chr19	1573596	1592865	-	protein_coding	0.0300639	6.16965	0.0590025	0.810963	0.982527
ENSG00000171560.16	FGA	chr4	154583128	154590745	-	protein_coding	3.288	-3.48804	5.0335	0.0461321	0.292758
ENSG00000071859.15	FAM50A	chrX	154444141	154450654	+	protein_coding	0.263867	5.45393	2.82524	0.110928	0.414841
ENSG00000071889.17	FAM3A	chrX	154506159	154516242	-	protein_coding	0.17482	4.91513	1.83058	0.193641	0.540325
ENSG00000071894.17	CPSF1	chr8	144393229	144409335	-	protein_coding	-0.162019	6.93793	1.89033	0.186877	0.52953
ENSG00000249237.5	AL359273.2	chr1	84344678	84349939	+	transcribed_unitary_pseudogene	3.27483	-3.15668	6.28702	0.0249666	0.227495
ENSG00000071967.12	CYBRD1	chr2	171522247	171558129	+	protein_coding	0.297396	9.14645	3.61392	0.0742516	0.356312
ENSG00000071994.11	PDCD2	chr6	170575295	170584692	-	protein_coding	0.14852	5.21746	2.18049	0.157911	0.487164
ENSG00000072042.13	RDH11	chr14	67676800	67695793	-	protein_coding	0.0573337	5.61047	0.134725	0.718075	0.928452
ENSG00000072062.14	PRKACA	chr19	14091688	14118084	-	protein_coding	0.227111	6.64543	2.62984	0.123126	0.431166
ENSG00000072071.16	ADGRL1	chr19	14147743	14206187	-	protein_coding	0.314273	6.78457	4.40483	0.0509569	0.303894
ENSG00000115590.14	IL1R2	chr2	101991960	102028544	+	protein_coding	3.27282	-3.14439	8.22762	0.0122944	0.167211
ENSG00000072121.16	ZFYVE26	chr14	67727374	67816590	-	protein_coding	-0.0885557	4.97289	0.490458	0.493123	0.795438
ENSG00000072134.15	EPN2	chr17	19215615	19336715	+	protein_coding	-0.221719	5.91602	3.34921	0.0846878	0.379386
ENSG00000072135.13	PTPN18	chr2	130356045	130375405	+	protein_coding	-0.0856573	7.16859	0.252694	0.621583	0.874835
ENSG00000072163.20	LIMS2	chr2	127638381	127681786	-	protein_coding	0.421853	-3.31022	0.0916232	0.765767	0.956996
ENSG00000072182.12	ASIC4	chr2	219514170	219538772	+	protein_coding	-1.6588	-3.04214	2.42516	0.245217	0.556276
ENSG00000072195.15	SPEG	chr2	219434843	219493629	+	protein_coding	-0.384213	3.97849	2.22094	0.154326	0.481614
ENSG00000072201.14	LNX1	chr4	53459301	53701405	-	protein_coding	-0.155566	4.98885	2.04877	0.170314	0.505341
ENSG00000072210.19	ALDH3A2	chr17	19648136	19685760	+	protein_coding	0.116355	5.73273	0.439245	0.516303	0.813135
ENSG00000072274.13	TFRC	chr3	196027183	196082096	-	protein_coding	0.482537	5.64982	2.97158	0.102732	0.4021
ENSG00000072310.17	SREBF1	chr17	17810399	17837011	-	protein_coding	0.263065	8.74251	2.65524	0.121452	0.429019
ENSG00000072364.13	AFF4	chr5	132875395	132963634	-	protein_coding	-0.335046	7.55571	2.41595	0.138378	0.455479
ENSG00000072401.15	UBE2D1	chr10	58334979	58370751	+	protein_coding	-0.186654	3.19311	1.41557	0.250358	0.561878
ENSG00000072415.9	MPP5	chr14	67241342	67336061	+	protein_coding	-0.223572	6.29313	0.815084	0.379137	0.694367
ENSG00000072422.17	RHOBTB1	chr10	60869438	61001440	-	protein_coding	0.539951	2.34148	1.03504	0.323128	0.638941
ENSG00000072501.19	SMC1A	chrX	53374149	53422728	-	protein_coding	-0.187074	7.33025	1.56741	0.227403	0.556276
ENSG00000072506.13	HSD17B10	chrX	53431258	53434370	-	protein_coding	0.331534	5.93353	3.59256	0.0750354	0.357987
ENSG00000072518.20	MARK2	chr11	63838928	63911019	+	protein_coding	-0.118085	5.20392	1.1195	0.304714	0.619876
ENSG00000259635.1	AC100830.1	chr15	64701248	64719602	+	lncRNA	3.27216	-2.51724	7.34133	0.0170464	0.19106
ENSG00000072609.17	CHFR	chr12	132822187	132956304	-	protein_coding	0.200453	4.37027	2.16779	0.159058	0.488837
ENSG00000072682.18	P4HA2	chr5	132191838	132295315	-	protein_coding	0.220537	5.64168	1.90391	0.18538	0.526752
ENSG00000072694.21	FCGR2B	chr1	161663147	161678654	+	protein_coding	0.482292	1.46852	0.265316	0.613072	0.86841
ENSG00000072736.19	NFATC3	chr16	68084751	68229259	+	protein_coding	0.140926	4.72963	2.47388	0.134032	0.447846
ENSG00000072756.17	TRNT1	chr3	3126933	3150879	+	protein_coding	0.0406622	3.72233	0.0637562	0.803658	0.978389
ENSG00000162641.20	AKNAD1	chr1	108815898	108963484	-	protein_coding	3.27148	-3.27885	4.92002	0.0434207	0.28558
ENSG00000269621.1	AL589765.7	chr1	151755541	151759911	+	lncRNA	3.26812	-3.45134	5.5292	0.0381291	0.269984
ENSG00000072803.17	FBXW11	chr5	171861549	172006873	-	protein_coding	-0.0997259	5.8121	0.24113	0.62962	0.878611
ENSG00000072818.12	ACAP1	chr17	7336529	7351477	+	protein_coding	1.12792	-2.52137	1.86867	0.189294	0.533779
ENSG00000072832.15	CRMP1	chr4	5748084	5893086	-	protein_coding	0.0963988	-3.56589	0.00360192	0.979537	1
ENSG00000072840.13	EVC	chr4	5711201	5814305	+	protein_coding	-0.194093	3.48852	0.554413	0.466609	0.771986
ENSG00000072849.11	DERL2	chr17	5471254	5486811	-	protein_coding	0.023867	5.27812	0.0900986	0.767663	0.957847
ENSG00000072858.11	SIDT1	chr3	113532555	113629575	+	protein_coding	0.260535	4.65269	2.12337	0.163148	0.493743
ENSG00000072864.16	NDE1	chr16	15643267	15734691	+	protein_coding	-0.272326	6.61222	4.23278	0.0551986	0.313562
ENSG00000072952.18	IRAG1	chr11	10573091	10693988	-	protein_coding	1.75084	-3.5268	1.92913	0.232927	0.556276
ENSG00000247675.7	LRP4-AS1	chr11	46846412	46874421	+	lncRNA	3.26782	-3.48765	4.99792	0.042012	0.281051
ENSG00000072958.9	AP1M1	chr19	16197854	16245906	+	protein_coding	-0.0550695	5.00419	0.318659	0.57973	0.850856
ENSG00000073008.15	PVR	chr19	44643798	44666162	+	protein_coding	0.168873	2.29979	0.214362	0.649195	0.88979
ENSG00000073050.12	XRCC1	chr19	43543311	43580473	-	protein_coding	0.0348305	5.79876	0.0789853	0.782042	0.965412
ENSG00000073060.16	SCARB1	chr12	124776856	124882668	-	protein_coding	0.239707	5.99132	2.95743	0.103492	0.403134
ENSG00000073111.14	MCM2	chr3	127598410	127622436	+	protein_coding	0.026006	6.96457	0.0279249	0.869242	1
ENSG00000186367.7	MINAR2	chr5	129748094	129766732	+	protein_coding	3.2674	-3.48757	5.77474	0.0305369	0.246724
ENSG00000073150.14	PANX2	chr22	50170731	50180295	+	protein_coding	-0.325572	2.64776	2.07539	0.167713	0.501357
ENSG00000280309.1	AC023300.3	chr15	74299503	74304527	+	TEC	3.25587	-2.81545	5.45517	0.0347466	0.258619
ENSG00000186340.15	THBS2	chr6	169215780	169254044	-	protein_coding	3.22013	-2.7168	7.95651	0.0117138	0.163053
ENSG00000111863.13	ADTRP	chr6	11712054	11807046	-	protein_coding	3.20645	-0.494832	15.7083	0.000990234	0.0578496
ENSG00000073350.14	LLGL2	chr17	75525080	75575209	+	protein_coding	0.047666	6.13276	0.118887	0.73444	0.93904
ENSG00000073417.15	PDE8A	chr15	84980440	85139145	+	protein_coding	0.607002	5.02674	3.35358	0.0845023	0.379106
ENSG00000073464.13	CLCN4	chrX	10156975	10237660	+	protein_coding	-0.668666	-2.64879	0.148984	0.704258	0.919652
ENSG00000073536.18	NLE1	chr17	35128730	35142304	-	protein_coding	0.107251	3.93858	1.06411	0.316619	0.632263
ENSG00000137673.9	MMP7	chr11	102520508	102530750	-	protein_coding	3.20247	-2.33059	10.9112	0.00416494	0.105358
ENSG00000073584.20	SMARCE1	chr17	40624962	40648654	-	protein_coding	-0.143321	7.74656	2.22209	0.154226	0.48147
ENSG00000073598.6	FNDC8	chr17	35121615	35130732	+	protein_coding	-0.468967	-3.41225	0.13542	0.718329	0.928581
ENSG00000198682.13	PAPSS2	chr10	87659613	87747705	+	protein_coding	3.20103	3.25864	9.27167	0.00726748	0.133973
ENSG00000073614.13	KDM5A	chr12	280057	389320	-	protein_coding	-0.216296	6.48481	4.37049	0.0517725	0.30479
ENSG00000073670.14	ADAM11	chr17	44758988	44781846	+	protein_coding	0.672081	-0.327259	1.32819	0.264952	0.577519
ENSG00000073711.11	PPP2R3A	chr3	135965728	136147894	+	protein_coding	0.2079	6.01228	1.9579	0.179578	0.518592
ENSG00000073712.15	FERMT2	chr14	52857268	52952435	-	protein_coding	0.0010452	-0.553222	1.44e-06	0.999056	1
ENSG00000073734.10	ABCB11	chr2	168915498	169031324	-	protein_coding	-0.960718	-3.12441	0.447539	0.512418	0.810413
ENSG00000073737.17	DHRS9	chr2	169064789	169096167	+	protein_coding	-0.39575	-1.25874	0.603319	0.447904	0.754743
ENSG00000228412.9	LNC-LBCS	chr6	19323428	19839080	-	lncRNA	3.18613	-2.28188	12.6647	0.00239072	0.0810063
ENSG00000073803.14	MAP3K13	chr3	185282941	185489094	+	protein_coding	0.0782422	6.00476	0.545246	0.47026	0.774904
ENSG00000259132.1	AL132780.3	chr14	22946270	22982258	-	protein_coding	3.18511	0.602892	6.95215	0.0172321	0.191956
ENSG00000073905.8	VDAC1P1	chrX	80929500	80930347	+	processed_pseudogene	-0.884653	-3.27182	0.518859	0.48104	0.78479
ENSG00000115468.12	EFHD1	chr2	232606057	232682780	+	protein_coding	3.18433	4.49319	9.66223	0.00634177	0.124495
ENSG00000073921.18	PICALM	chr11	85957175	86069882	-	protein_coding	0.0359111	5.96675	0.103462	0.751604	0.948538
ENSG00000073969.18	NSF	chr17	46590669	46757464	+	protein_coding	0.0885487	6.55339	0.392897	0.539042	0.82955
ENSG00000074047.22	GLI2	chr2	120735623	120992653	+	protein_coding	0.0979541	-3.60524	0.00362592	0.979537	1
ENSG00000186160.5	CYP4Z1	chr1	47067231	47118318	+	protein_coding	3.1772	4.49691	32.0095	2.75e-05	0.0122487
ENSG00000074071.15	MRPS34	chr16	1771890	1773150	-	protein_coding	0.168376	6.69521	0.861978	0.36608	0.681134
ENSG00000074181.9	NOTCH3	chr19	15159038	15200995	-	protein_coding	-0.0343997	7.0794	0.0897029	0.768158	0.958151
ENSG00000074201.9	CLNS1A	chr11	77514936	77637794	-	protein_coding	0.0805913	9.91627	0.632679	0.437254	0.745454
ENSG00000074211.14	PPP2R2C	chr4	6320578	6563600	-	protein_coding	1.49464	-2.22581	2.71193	0.117815	0.424324
ENSG00000074219.14	TEAD2	chr19	49340595	49362457	-	protein_coding	-0.175414	6.31078	2.15257	0.160445	0.49067
ENSG00000074266.21	EED	chr11	86244753	86278813	+	protein_coding	0.142503	3.45996	0.852895	0.368557	0.683785
ENSG00000074276.10	CDHR2	chr5	176542511	176595974	+	protein_coding	-0.235998	-2.6404	0.0406139	0.842658	1
ENSG00000074319.13	TSG101	chr11	18468336	18526951	-	protein_coding	0.0471299	6.20086	0.177098	0.67911	0.906589
ENSG00000074356.17	NCBP3	chr17	3802158	3846246	-	protein_coding	-0.281275	6.14104	3.68485	0.0717163	0.350803
ENSG00000074370.18	ATP2A3	chr17	3923870	3964464	-	protein_coding	0.0504029	4.22035	0.0169664	0.897881	1
ENSG00000008196.13	TFAP2B	chr6	50818723	50847619	+	protein_coding	3.17196	-3.17588	5.81898	0.0273379	0.236126
ENSG00000273259.3	AL049839.2	chr14	94592058	94624646	+	protein_coding	3.16343	0.937031	31.3103	3.12e-05	0.0132332
ENSG00000074527.13	NTN4	chr12	95657807	95791189	-	protein_coding	-0.276261	6.71212	0.902046	0.355437	0.671687
ENSG00000074582.15	BCS1L	chr2	218658764	218663443	+	protein_coding	0.118687	3.74846	0.509049	0.485155	0.788492
ENSG00000074590.13	NUAK1	chr12	106063340	106140033	-	protein_coding	-0.500158	3.50394	3.70008	0.0711855	0.34968
ENSG00000074603.19	DPP8	chr15	65442463	65517704	-	protein_coding	-0.106081	5.93684	0.558126	0.465144	0.770884
ENSG00000272674.3	PCDHB16	chr5	141181399	141186399	+	protein_coding	3.14879	-0.285676	18.8419	0.000436833	0.0381129
ENSG00000012779.11	ALOX5	chr10	45374176	45446119	+	protein_coding	3.14869	-1.36449	7.04958	0.0165839	0.188729
ENSG00000069535.14	MAOB	chrX	43766610	43882450	-	protein_coding	3.11575	3.04892	25.8277	9.01e-05	0.0186535
ENSG00000090382.7	LYZ	chr12	69348381	69354234	+	protein_coding	3.11428	-0.205086	14.6057	0.00134797	0.0647943
ENSG00000074696.13	HACD3	chr15	65530418	65578349	+	protein_coding	0.170561	8.05235	1.03054	0.324152	0.639583
ENSG00000074706.13	IPCEF1	chr6	154154496	154356792	-	protein_coding	-0.461137	-0.349263	1.45733	0.243755	0.556276
ENSG00000074755.15	ZZEF1	chr17	4004445	4143030	-	protein_coding	-0.211738	6.56989	3.32417	0.0857618	0.381802
ENSG00000144460.12	NYAP2	chr2	225399710	225654018	+	protein_coding	3.10509	-0.287375	23.1199	0.000160489	0.0249113
ENSG00000074803.20	SLC12A1	chr15	48178438	48304078	+	protein_coding	0.112947	-3.38103	0.00571528	0.979537	1
ENSG00000074842.8	MYDGF	chr19	4641374	4670362	-	protein_coding	0.0466089	5.94275	0.102474	0.752751	0.949313
ENSG00000074855.11	ANO8	chr19	17323223	17334855	-	protein_coding	-0.231013	4.71776	3.25192	0.0889511	0.388555
ENSG00000074935.14	TUBE1	chr6	112070663	112087529	-	protein_coding	0.00475071	3.0868	0.000590965	0.980886	1
ENSG00000175879.9	HOXD8	chr2	176129694	176132695	+	protein_coding	3.07883	0.893843	5.57398	0.0303299	0.246498
ENSG00000074966.11	TXK	chr4	48066393	48134250	-	protein_coding	-0.618565	-2.06091	0.440206	0.51585	0.81268
ENSG00000075043.18	KCNQ2	chr20	63400210	63472677	-	protein_coding	0.704119	-2.49525	0.653011	0.430114	0.739
ENSG00000075073.15	TACR2	chr10	69403903	69416918	-	protein_coding	0.382086	1.49791	1.26978	0.27534	0.588365
ENSG00000075089.9	ACTR6	chr12	100199122	100241865	+	protein_coding	0.00964375	4.54644	0.00324343	0.955243	1
ENSG00000075131.10	TIPIN	chr15	66336191	66386746	-	protein_coding	0.14467	2.71454	0.611498	0.444896	0.751571
ENSG00000075142.14	SRI	chr7	88205115	88226993	-	protein_coding	0.198308	5.32186	3.96209	0.0627311	0.331183
ENSG00000075151.20	EIF4G3	chr1	20806292	21176888	-	protein_coding	-0.157898	5.07432	1.80329	0.196833	0.545185
ENSG00000075188.9	NUP37	chr12	102073103	102120120	-	protein_coding	0.0118192	3.93087	0.0158709	0.901214	1
ENSG00000075213.11	SEMA3A	chr7	83955777	84492724	-	protein_coding	4.54406	-3.36809	4.68391	0.0618151	0.329277
ENSG00000138271.6	GPR87	chr3	151294086	151316820	-	protein_coding	3.07217	0.244969	30.1375	3.87e-05	0.0143828
ENSG00000197747.9	S100A10	chr1	151982915	151993859	-	protein_coding	3.06962	4.40683	20.9135	0.000264991	0.0304945
ENSG00000075234.17	TTC38	chr22	46267961	46294008	+	protein_coding	0.0868544	2.98933	0.314864	0.581975	0.851353
ENSG00000075239.14	ACAT1	chr11	108116695	108147603	+	protein_coding	0.0264788	3.79331	0.0212672	0.885755	1
ENSG00000137868.19	STRA6	chr15	74179466	74212267	-	protein_coding	3.06448	0.556305	25.2229	0.000102172	0.020665
ENSG00000075275.18	CELSR1	chr22	46360834	46537620	-	protein_coding	-0.288721	8.92807	3.89393	0.0648119	0.335795
ENSG00000075290.8	WNT8B	chr10	100463009	100483744	+	protein_coding	-1.77356	-3.30975	1.39415	0.257192	0.56881
ENSG00000075292.19	ZNF638	chr2	71276561	71435069	+	protein_coding	-0.189955	7.17739	2.89658	0.106838	0.409141
ENSG00000075303.13	SLC25A40	chr7	87833568	87876360	-	protein_coding	-0.398205	5.0268	4.35525	0.0521393	0.30587
ENSG00000075336.12	TIMM21	chr18	74148523	74160531	+	protein_coding	-0.0832539	3.13664	0.356569	0.558226	0.840819
ENSG00000075391.17	RASAL2	chr1	178094104	178484147	+	protein_coding	-0.295017	4.26243	1.89845	0.185981	0.527769
ENSG00000075399.14	VPS9D1	chr16	89707134	89720898	-	protein_coding	0.160248	3.07075	0.779769	0.389432	0.70165
ENSG00000075407.18	ZNF37A	chr10	38094334	38150293	+	protein_coding	0.0350842	5.04385	0.0378268	0.848079	1
ENSG00000075413.18	MARK3	chr14	103385392	103503831	+	protein_coding	0.0203841	6.12215	0.0365539	0.850623	1
ENSG00000075415.13	SLC25A3	chr12	98593591	98606379	+	protein_coding	0.0834817	8.089	0.611314	0.444963	0.751614
ENSG00000075420.13	FNDC3B	chr3	172039578	172401669	+	protein_coding	-0.29726	5.66095	3.14236	0.0940591	0.3937
ENSG00000172551.11	MUCL1	chr12	54830518	54896008	+	protein_coding	3.0568	-1.31185	5.69568	0.0287992	0.241593
ENSG00000162747.12	FCGR3B	chr1	161623196	161631963	-	protein_coding	3.0534	-2.72434	7.68743	0.0148568	0.179972
ENSG00000075539.15	FRYL	chr4	48497357	48780322	-	protein_coding	-0.370726	5.65972	3.59506	0.0749429	0.357617
ENSG00000075568.17	TMEM131	chr2	97756333	97995948	-	protein_coding	-0.209771	6.55328	2.43445	0.136973	0.453316
ENSG00000255974.8	CYP2A6	chr19	40843541	40850447	-	protein_coding	3.05253	-2.36222	5.11714	0.0369694	0.266471
ENSG00000075624.17	ACTB	chr7	5526409	5563902	-	protein_coding	0.0529893	11.6199	0.162521	0.691831	0.913296
ENSG00000075643.6	MOCOS	chr18	36187497	36272157	+	protein_coding	-0.223484	2.06297	0.852233	0.368738	0.683936
ENSG00000075651.16	PLD1	chr3	171600404	171810950	-	protein_coding	1.41657	-2.1835	1.76725	0.20115	0.55124
ENSG00000075702.18	WDR62	chr19	36054881	36105108	+	protein_coding	-0.0825395	3.99179	0.216875	0.647296	0.888372
ENSG00000075711.21	DLG1	chr3	197042560	197299330	-	protein_coding	-0.131703	6.14312	1.44762	0.24527	0.556302
ENSG00000075785.14	RAB7A	chr3	128693669	128825942	+	protein_coding	0.11719	7.3518	1.18355	0.291699	0.606189
ENSG00000128573.26	FOXP2	chr7	114086327	114693772	+	protein_coding	3.04628	-3.08833	6.23722	0.0229761	0.21856
ENSG00000111339.12	ART4	chr12	14825569	14843526	-	protein_coding	3.04492	-3.26903	7.0797	0.0219496	0.214814
ENSG00000075856.12	SART3	chr12	108522214	108561400	-	protein_coding	-0.140651	6.04133	2.47535	0.133924	0.447724
ENSG00000075884.14	ARHGAP15	chr2	143091362	143768352	+	protein_coding	1.52834	-3.37676	1.30848	0.268398	0.58124
ENSG00000188738.15	FSIP2	chr2	185738804	185833290	+	protein_coding	3.03899	0.435781	16.4458	0.000810709	0.0538416
ENSG00000075891.22	PAX2	chr10	100735603	100829944	+	protein_coding	-0.559141	-3.14523	0.225952	0.640544	0.884065
ENSG00000075914.13	EXOSC7	chr3	44975241	45036066	+	protein_coding	0.11346	4.39988	1.10967	0.30678	0.622041
ENSG00000075945.13	KIFAP3	chr1	169921326	170085208	-	protein_coding	-0.16603	5.1095	1.66122	0.214568	0.556276
ENSG00000075975.16	MKRN2	chr3	12557087	12583713	+	protein_coding	0.198905	5.0354	4.39948	0.0510828	0.304265
ENSG00000076003.5	MCM6	chr2	135839626	135876443	-	protein_coding	0.12352	6.39312	0.611943	0.444733	0.751487
ENSG00000076043.11	REXO2	chr11	114439435	114450279	+	protein_coding	-0.00783701	3.3189	0.00249462	0.960743	1
ENSG00000076053.11	RBM7	chr11	114400030	114414203	+	protein_coding	-0.108441	3.79539	0.280375	0.603249	0.861904
ENSG00000076067.13	RBMS2	chr12	56521820	56596193	+	protein_coding	-0.0418795	4.98916	0.123235	0.729831	0.93597
ENSG00000076108.11	BAZ2A	chr12	56595596	56636816	-	protein_coding	-0.083839	7.3058	0.435108	0.518261	0.814654
ENSG00000076201.15	PTPN23	chr3	47381011	47413435	+	protein_coding	0.090032	6.4764	0.77391	0.39118	0.703329
ENSG00000076242.16	MLH1	chr3	36993350	37050846	+	protein_coding	0.113351	5.449	1.52492	0.233542	0.556276
ENSG00000076248.11	UNG	chr12	109097597	109110992	+	protein_coding	0.104935	5.79544	1.05298	0.31909	0.635134
ENSG00000076258.10	FMO4	chr1	171314183	171342084	+	protein_coding	0.118255	2.53485	0.333071	0.571361	0.847995
ENSG00000076321.11	KLHL20	chr1	173714941	173786692	+	protein_coding	-0.25367	4.20151	4.00978	0.0613213	0.328351
ENSG00000076344.16	RGS11	chr16	268301	275980	-	protein_coding	0.589324	-0.708316	0.502738	0.487835	0.790592
ENSG00000076351.13	SLC46A1	chr17	28394642	28407197	-	protein_coding	-0.141421	5.89444	0.635121	0.436386	0.744826
ENSG00000228607.2	CLDN25	chr11	113779747	113780500	+	protein_coding	3.0186	-2.94332	7.97115	0.0116497	0.16267
ENSG00000218565.2	AL592429.1	chr6	139338018	139339580	+	processed_pseudogene	3.00126	-3.45046	4.74218	0.0468498	0.295086
ENSG00000076513.17	ANKRD13A	chr12	109999186	110039763	+	protein_coding	0.059741	5.59271	0.261308	0.615746	0.870272
ENSG00000076554.15	TPD52	chr8	80034745	80231232	-	protein_coding	-0.149829	7.04104	0.888986	0.358856	0.674273
ENSG00000158816.15	VWA5B1	chr1	20290919	20354894	+	protein_coding	2.9844	-2.79207	5.66104	0.0388208	0.27054
ENSG00000076604.15	TRAF4	chr17	28744005	28750956	+	protein_coding	-0.11674	6.06875	0.499112	0.489386	0.791952
ENSG00000076641.4	PAG1	chr8	80967810	81112068	-	protein_coding	-0.820006	3.89699	3.94709	0.0631822	0.332283
ENSG00000076650.7	GPATCH1	chr19	33080899	33130542	+	protein_coding	-0.00211396	4.01393	0.000265002	0.9872	1
ENSG00000076662.10	ICAM3	chr19	10333776	10339661	-	protein_coding	0.18652	3.86611	0.713171	0.410029	0.720139
ENSG00000076685.19	NT5C2	chr10	103087185	103277605	-	protein_coding	-0.028488	6.68442	0.0451733	0.834193	0.996256
ENSG00000076706.17	MCAM	chr11	119308529	119321521	-	protein_coding	0.235707	-1.19468	0.146309	0.70679	0.921256
ENSG00000287043.1	AL392083.2	chr10	1201406	1208389	-	lncRNA	2.97738	-3.34456	5.27932	0.0388208	0.27054
ENSG00000083857.14	FAT1	chr4	186587794	186726722	-	protein_coding	2.9756	-2.2659	9.18047	0.00750501	0.135935
ENSG00000076826.10	CAMSAP3	chr19	7595863	7618304	+	protein_coding	-0.00305892	5.36894	0.000870681	0.976801	1
ENSG00000076864.19	RAP1GAP	chr1	21596215	21669363	-	protein_coding	0.0296892	3.6168	0.0159597	0.90094	1
ENSG00000076924.12	XAB2	chr19	7619525	7629545	-	protein_coding	0.0865679	6.18466	0.556778	0.465675	0.77111
ENSG00000230552.6	AC092162.2	chr2	176723614	176819310	-	lncRNA	2.974	-3.09663	4.92402	0.043347	0.285466
ENSG00000151632.17	AKR1C2	chr10	4987400	5018031	-	protein_coding	2.96252	-2.2454	4.44989	0.0499091	0.302011
ENSG00000076984.18	MAP2K7	chr19	7903843	7914478	+	protein_coding	-0.0299578	5.51971	0.106446	0.748178	0.946541
ENSG00000077044.11	DGKD	chr2	233354494	233472104	+	protein_coding	-0.163333	6.91346	1.73975	0.204526	0.556066
ENSG00000077063.11	CTTNBP2	chr7	117710651	117874139	-	protein_coding	1.75089	-3.52841	2.10807	0.232927	0.556276
ENSG00000077092.19	RARB	chr3	25174332	25597932	+	protein_coding	-0.22055	-1.37016	0.17434	0.681468	0.907036
ENSG00000077097.15	TOP2B	chr3	25597905	25664907	-	protein_coding	-0.124539	8.21424	1.02283	0.325916	0.641501
ENSG00000077147.16	TM9SF3	chr10	96518110	96587452	-	protein_coding	-0.0911551	8.05483	0.203279	0.65774	0.894338
ENSG00000077150.20	NFKB2	chr10	102394110	102402524	+	protein_coding	0.163585	5.43771	0.818467	0.378173	0.693533
ENSG00000264578.1	AC009630.3	chr8	41609692	41621502	-	lncRNA	2.95471	-3.56509	5.04129	0.0459914	0.292727
ENSG00000189056.14	RELN	chr7	103471784	103989658	-	protein_coding	2.95471	-3.56481	5.08828	0.0451539	0.290837
ENSG00000077232.18	DNAJC10	chr2	182716041	182794464	+	protein_coding	0.0263088	7.18142	0.0216566	0.884722	1
ENSG00000233837.1	EIF3LP2	chr10	42566677	42567483	+	processed_pseudogene	2.95471	-3.56481	5.08828	0.0451539	0.290837
ENSG00000077238.14	IL4R	chr16	27313668	27364778	+	protein_coding	-0.126079	5.33223	0.700402	0.414168	0.72385
ENSG00000077254.14	USP33	chr1	77695987	77759852	-	protein_coding	-0.243526	7.05845	1.91442	0.184233	0.524936
ENSG00000077264.15	PAK3	chrX	110944285	111227361	+	protein_coding	-2.2791	-2.1692	3.8795	0.0652627	0.336858
ENSG00000077279.19	DCX	chrX	111293779	111412429	-	protein_coding	1.37616	-3.5244	0.969928	0.341255	0.657157
ENSG00000077312.9	SNRPA	chr19	40750637	40765389	+	protein_coding	0.0836298	5.80668	0.206657	0.655106	0.892667
ENSG00000077348.9	EXOSC5	chr19	41386374	41397359	-	protein_coding	0.133557	3.45699	0.547575	0.469328	0.774132
ENSG00000077380.16	DYNC1I2	chr2	171687409	171750158	+	protein_coding	0.0580713	7.32055	0.293404	0.595021	0.857935
ENSG00000077454.16	LRCH4	chr7	100574011	100586129	-	protein_coding	-0.119516	5.93252	0.949898	0.343304	0.659666
ENSG00000077458.13	FAM76B	chr11	95768953	95790409	-	protein_coding	-0.39477	3.08639	2.85304	0.109313	0.412743
ENSG00000077463.15	SIRT6	chr19	4174109	4182566	-	protein_coding	0.166685	4.06498	1.14264	0.299923	0.615333
ENSG00000077514.9	POLD3	chr11	74493851	74669117	+	protein_coding	-0.18454	3.83336	1.43159	0.247797	0.558947
ENSG00000077549.19	CAPZB	chr1	19338775	19485539	-	protein_coding	0.127557	6.92288	1.24834	0.27929	0.59348
ENSG00000077585.14	GPR137B	chr1	236142505	236221865	+	protein_coding	0.392627	5.37679	4.42325	0.0505254	0.303125
ENSG00000077616.11	NAALAD2	chr11	90131515	90192894	+	protein_coding	-0.224342	-0.862821	0.294956	0.594057	0.857397
ENSG00000077684.16	JADE1	chr4	128809700	128875224	+	protein_coding	-0.0995641	5.63573	0.628776	0.438646	0.746493
ENSG00000077713.19	SLC25A43	chrX	119399336	119454478	+	protein_coding	-0.000393422	3.73682	6.38e-06	0.998014	1
ENSG00000077721.16	UBE2A	chrX	119574536	119591083	+	protein_coding	0.0751408	6.11562	0.410615	0.530135	0.824606
ENSG00000077782.21	FGFR1	chr8	38400215	38468834	-	protein_coding	0.64842	3.69069	1.73614	0.204974	0.556276
ENSG00000077800.13	FKBP6	chr7	73328161	73358637	+	protein_coding	0.087471	-3.52567	0.00291488	0.979537	1
ENSG00000077935.17	SMC1B	chr22	45344063	45413619	-	protein_coding	0.0588697	-2.39613	0.0105071	0.932206	1
ENSG00000077942.19	FBLN1	chr22	45502238	45601135	+	protein_coding	-0.39277	5.44011	2.21707	0.154665	0.482256
ENSG00000218265.1	RPS4XP7	chr6	13521266	13522045	+	processed_pseudogene	2.95471	-3.56432	4.99014	0.0469246	0.295219
ENSG00000078018.20	MAP2	chr2	209424058	209734118	+	protein_coding	0	-3.52903	0	1	1
ENSG00000078043.16	PIAS2	chr18	46803218	46920160	-	protein_coding	-0.170473	4.25667	1.04422	0.321053	0.637617
ENSG00000257386.1	AC025257.1	chr12	74538145	74538633	-	lncRNA	2.95459	-3.48811	5.07735	0.0406308	0.276823
ENSG00000078061.13	ARAF	chrX	47561100	47571920	+	protein_coding	0.000112619	6.21631	6.29e-07	0.999376	1
ENSG00000078070.13	MCCC1	chr3	183015218	183116075	-	protein_coding	0.18861	4.55579	3.64932	0.0729734	0.353321
ENSG00000078081.8	LAMP3	chr3	183122215	183163839	-	protein_coding	1.99273	-3.34054	2.04961	0.173983	0.51094
ENSG00000178776.5	C5orf46	chr5	147880726	147906538	-	protein_coding	2.95459	-3.48795	5.05358	0.0410385	0.278091
ENSG00000078114.19	NEBL	chr10	20779973	21293011	-	protein_coding	-0.382412	7.71242	2.77532	0.113901	0.419148
ENSG00000078124.12	ACER3	chr11	76860867	77026797	+	protein_coding	-0.196577	5.52848	1.38522	0.255304	0.566985
ENSG00000078140.14	UBE2K	chr4	39698109	39782792	+	protein_coding	0.0111371	6.83284	0.00640161	0.937156	1
ENSG00000078142.13	PIK3C3	chr18	41955234	42087830	+	protein_coding	-0.163751	4.61847	2.0217	0.173011	0.509781
ENSG00000275720.1	AC243830.2	chr17	36634069	36634698	+	lncRNA	2.95452	-3.45113	5.51234	0.0388208	0.27054
ENSG00000164304.16	CAGE1	chr6	7326656	7389742	-	protein_coding	2.9544	-3.37982	6.24953	0.0388208	0.27054
ENSG00000078246.17	TULP3	chr12	2877223	2941138	+	protein_coding	-0.160359	4.95729	3.26947	0.0881638	0.386645
ENSG00000078269.15	SYNJ2	chr6	157981863	158099176	+	protein_coding	-0.11724	5.82379	0.881443	0.360853	0.676068
ENSG00000078304.19	PPP2R5C	chr14	101761798	101927989	+	protein_coding	0.113486	6.81419	1.19891	0.288691	0.603596
ENSG00000078319.10	PMS2P1	chr7	100319222	100336307	-	transcribed_unprocessed_pseudogene	0.0167875	4.42259	0.0194043	0.890838	1
ENSG00000078328.22	RBFOX1	chr16	5239802	7713340	+	protein_coding	0.594965	-3.37574	0.171744	0.683708	0.907377
ENSG00000078369.18	GNB1	chr1	1785285	1891117	-	protein_coding	0.0379002	8.69646	0.083359	0.776259	0.961653
ENSG00000078399.19	HOXA9	chr7	27162438	27175180	-	protein_coding	0.503621	-3.52279	0.136439	0.718774	0.928975
ENSG00000243150.6	AC106707.1	chr3	158545189	158571066	-	lncRNA	2.95421	-3.5653	5.07863	0.0453244	0.291443
ENSG00000078403.17	MLLT10	chr10	21524646	21743630	+	protein_coding	-0.0452276	4.06248	0.0341926	0.855469	1
ENSG00000078487.17	ZCWPW1	chr7	100400826	100428992	-	protein_coding	0.0277185	1.67356	0.0115731	0.91558	1
ENSG00000078589.13	P2RY10	chrX	78945332	78963727	+	protein_coding	0.268494	0.152795	0.758502	0.395835	0.707228
ENSG00000225671.2	FCF1P6	chr1	50405430	50406024	-	processed_pseudogene	2.95421	-3.56482	5.08837	0.0451523	0.290837
ENSG00000078668.14	VDAC3	chr8	42391624	42405937	+	protein_coding	0.15926	6.27222	1.67244	0.213095	0.556276
ENSG00000078674.18	PCM1	chr8	17922840	18027975	+	protein_coding	0.00613816	8.5031	0.00160741	0.968483	1
ENSG00000127377.10	CRYGN	chr7	151428832	151440813	-	protein_coding	2.95415	-3.52608	4.997	0.0420285	0.281051
ENSG00000205106.4	LINC02716	chr11	45771432	45772358	+	lncRNA	2.95415	-3.5257	4.93479	0.0431494	0.284726
ENSG00000078725.13	BRINP1	chr9	119153458	119369435	-	protein_coding	0.852868	-3.60518	0.38425	0.547811	0.834097
ENSG00000078747.16	ITCH	chr20	34363241	34540748	+	protein_coding	-0.152036	6.10349	0.798144	0.384024	0.698091
ENSG00000078795.17	PKD2L2	chr5	137887968	137942747	+	protein_coding	0.252895	-3.44989	0.0299619	0.865031	1
ENSG00000078804.13	TP53INP2	chr20	34704339	34713439	+	protein_coding	-0.262657	5.3252	1.70608	0.208757	0.556276
ENSG00000078808.18	SDF4	chr1	1216908	1232067	-	protein_coding	0.0790641	7.75587	0.451815	0.510436	0.809097
ENSG00000078814.17	MYH7B	chr20	34955810	35002437	+	protein_coding	-0.561774	-0.334838	0.911995	0.384214	0.698091
ENSG00000257048.1	LINC02417	chr12	3367833	3371346	+	lncRNA	2.9541	-3.48675	5.87904	0.0388208	0.27054
ENSG00000225345.3	SNX18P3	chr9	38566260	38568211	-	transcribed_unprocessed_pseudogene	2.95404	-3.44956	4.66284	0.0484818	0.298585
ENSG00000078902.16	TOLLIP	chr11	1274371	1309654	-	protein_coding	-0.0544452	4.86822	0.139291	0.713563	0.926321
ENSG00000078967.13	UBE2D4	chr7	43926436	43956136	+	protein_coding	0.221858	4.31996	1.3578	0.259883	0.572007
ENSG00000079101.16	CLUL1	chr18	596988	650334	+	protein_coding	0.102262	1.65646	0.142514	0.710429	0.923915
ENSG00000079102.16	RUNX1T1	chr8	91954967	92103286	-	protein_coding	2.00331	-2.81205	3.28131	0.0876372	0.385523
ENSG00000079134.12	THOC1	chr18	214520	268050	-	protein_coding	-0.0305312	3.92562	0.07105	0.792995	0.972101
ENSG00000187122.17	SLIT1	chr10	96998038	97185959	-	protein_coding	2.95404	-3.18265	5.65525	0.0388208	0.27054
ENSG00000079156.17	OSBPL6	chr2	178194481	178402893	+	protein_coding	0.0676522	5.34525	0.0598787	0.809594	0.981793
ENSG00000079215.14	SLC1A3	chr5	36606355	36688334	+	protein_coding	0	-3.4209	0	1	1
ENSG00000079246.16	XRCC5	chr2	216107464	216206303	+	protein_coding	0.153694	8.71149	2.24031	0.152646	0.479645
ENSG00000148700.15	ADD3	chr10	109996368	110135565	+	protein_coding	2.95344	-3.06955	5.09437	0.0403417	0.275812
ENSG00000079263.19	SP140	chr2	230203110	230313215	+	protein_coding	0.094898	-2.20808	0.0152298	0.945895	1
ENSG00000279050.1	PWAR1	chr15	25135642	25138055	+	TEC	2.95288	-2.70104	4.81854	0.0453397	0.291462
ENSG00000138379.5	MSTN	chr2	190055700	190062729	-	protein_coding	2.95278	-2.46345	5.87811	0.0388208	0.27054
ENSG00000079313.15	REXO1	chr19	1815248	1848483	-	protein_coding	-0.288999	5.14309	4.42461	0.0504938	0.303125
ENSG00000079332.15	SAR1A	chr10	70147289	70170523	-	protein_coding	-0.168445	7.05352	1.46312	0.242858	0.556276
ENSG00000079335.20	CDC14A	chr1	100345001	100520277	+	protein_coding	-0.590079	1.25255	0.39736	0.536772	0.82955
ENSG00000120708.17	TGFBI	chr5	136028988	136063818	+	protein_coding	2.9502	-1.14974	10.3618	0.00499736	0.112793
ENSG00000079385.22	CEACAM1	chr19	42507304	42561234	-	protein_coding	-0.368054	4.79588	4.14589	0.0574959	0.31847
ENSG00000079387.14	SENP1	chr12	48042897	48106079	-	protein_coding	-0.13492	4.94213	1.07311	0.314643	0.630371
ENSG00000079393.20	DUSP13	chr10	75094432	75109221	-	protein_coding	0.726424	-1.79657	1.1291	0.302713	0.617729
ENSG00000079432.7	CIC	chr19	42268537	42295797	+	protein_coding	0.110168	6.78784	1.09518	0.309864	0.62516
ENSG00000262652.1	AC124283.3	chr17	82578023	82578616	+	lncRNA	2.94913	-1.72418	4.69872	0.0477355	0.297504
ENSG00000175766.13	EIF4E1B	chr5	176630618	176646644	+	protein_coding	2.94648	-1.37372	8.90475	0.00827823	0.140961
ENSG00000079462.7	PAFAH1B3	chr19	42297033	42303546	-	protein_coding	0.101241	6.83556	0.336265	0.56954	0.846735
ENSG00000079482.13	OPHN1	chrX	68042344	68433913	-	protein_coding	-0.18134	4.35752	1.30883	0.268336	0.581199
ENSG00000079557.5	AFM	chr4	73481745	73504001	+	protein_coding	-0.39276	-2.30317	0.299014	0.591551	0.856235
ENSG00000079616.13	KIF22	chr16	29790719	29805384	+	protein_coding	-0.19666	7.32106	1.54643	0.230408	0.556276
ENSG00000079689.14	SCGN	chr6	25652201	25701783	+	protein_coding	-0.498066	1.09126	1.7384	0.204693	0.556066
ENSG00000079691.18	CARMIL1	chr6	25279078	25620530	+	protein_coding	-0.10183	4.65056	0.208892	0.653378	0.892079
ENSG00000079739.17	PGM1	chr1	63593411	63660245	+	protein_coding	0.286516	6.13062	2.15961	0.159802	0.489713
ENSG00000079785.15	DDX1	chr2	15591178	15631111	+	protein_coding	0.0462049	6.84405	0.178199	0.678174	0.906055
ENSG00000079805.17	DNM2	chr19	10718079	10833488	+	protein_coding	-0.0499736	7.11074	0.151494	0.701906	0.918387
ENSG00000079819.19	EPB41L2	chr6	130839347	131063322	-	protein_coding	-0.174873	4.11101	0.121202	0.731975	0.937369
ENSG00000079841.18	RIMS1	chr6	71886703	72403143	+	protein_coding	0.380857	4.30493	2.08064	0.167207	0.500345
ENSG00000079950.14	STX7	chr6	132445867	132513198	-	protein_coding	-0.0861709	4.52724	0.206539	0.655198	0.8927
ENSG00000079974.17	RABL2B	chr22	50767501	50783663	-	protein_coding	-0.00632195	4.05433	0.00288453	0.957789	1
ENSG00000079999.14	KEAP1	chr19	10486125	10503558	-	protein_coding	-0.0819527	6.45985	0.750101	0.398408	0.709598
ENSG00000080007.8	DDX43	chr6	73394828	73417566	+	protein_coding	1.71393	-3.60668	1.86207	0.232927	0.556276
ENSG00000080031.10	PTPRH	chr19	55181247	55209506	-	protein_coding	0.338411	1.9923	0.767256	0.39318	0.705451
ENSG00000080166.16	DCT	chr13	94436811	94479682	-	protein_coding	-1.63281	-3.38191	2.01669	0.245217	0.556276
ENSG00000080189.15	SLC35C2	chr20	46345980	46364458	-	protein_coding	-0.00173501	5.79345	0.000184441	0.989321	1
ENSG00000080200.10	CRYBG3	chr3	97822011	97944984	+	protein_coding	-0.218914	-2.10133	0.0976702	0.758415	0.952496
ENSG00000080293.10	SCTR	chr2	119439843	119525301	-	protein_coding	0.854772	-3.56456	0.381124	0.546819	0.833872
ENSG00000080298.15	RFX3	chr9	3218297	3526004	-	protein_coding	-0.511324	4.23821	1.96803	0.178516	0.517203
ENSG00000080345.18	RIF1	chr2	151409883	151508013	+	protein_coding	-0.27823	6.02842	2.01163	0.174027	0.510963
ENSG00000080371.6	RAB21	chr12	71754863	71800286	+	protein_coding	0.0142884	6.44254	0.00704507	0.934081	1
ENSG00000080493.17	SLC4A4	chr4	71062667	71572087	+	protein_coding	-0.723638	-1.3674	0.0836548	0.775874	0.961468
ENSG00000080503.24	SMARCA2	chr9	1980290	2193624	+	protein_coding	-0.0444822	8.05767	0.0949821	0.761651	0.954486
ENSG00000080546.13	SESN1	chr6	108986437	109094819	-	protein_coding	0.288331	6.63861	0.926835	0.349076	0.665316
ENSG00000250337.7	PURPL	chr5	27217714	27496994	+	lncRNA	2.94402	-2.93112	9.10946	0.0091303	0.147262
ENSG00000080572.13	DNAAF6	chrX	107206611	107244247	+	protein_coding	3.38018	-2.58645	2.27436	0.15355	0.480483
ENSG00000080573.7	COL5A3	chr19	9959561	10010504	-	protein_coding	2.24106	-1.21361	1.927	0.182871	0.523033
ENSG00000080603.17	SRCAP	chr16	30698209	30741409	+	protein_coding	-0.228158	7.3938	1.43161	0.247794	0.558947
ENSG00000080608.10	PUM3	chr9	2720469	2844095	-	protein_coding	0.0670108	4.32859	0.378017	0.546745	0.833872
ENSG00000080644.16	CHRNA3	chr15	78593052	78621295	-	protein_coding	2.44891	-3.48947	3.04664	0.102592	0.401946
ENSG00000080709.16	KCNN2	chr5	114055926	114496500	+	protein_coding	0	-3.52786	0	1	1
ENSG00000080802.18	CNOT4	chr7	135361795	135510127	-	protein_coding	-0.0620534	4.82443	0.24202	0.628994	0.878339
ENSG00000080815.19	PSEN1	chr14	73136418	73223691	+	protein_coding	0.0280315	7.38308	0.0302006	0.864072	1
ENSG00000215481.9	BCRP3	chr22	24632915	24650012	+	lncRNA	2.94175	-2.55675	8.64837	0.0388208	0.27054
ENSG00000080822.17	CLDND1	chr3	98497912	98523066	-	protein_coding	-0.290426	5.03469	2.44593	0.136109	0.451758
ENSG00000080823.23	MOK	chr14	102224500	102305190	-	protein_coding	0.0191221	4.06575	0.0124821	0.912341	1
ENSG00000080824.19	HSP90AA1	chr14	102080742	102139699	-	protein_coding	-0.146828	11.214	1.70056	0.209461	0.556276
ENSG00000080839.12	RBL1	chr20	36996349	37095997	-	protein_coding	-0.332339	3.64959	2.77385	0.11399	0.419187
ENSG00000080845.17	DLGAP4	chr20	36306336	36528637	+	protein_coding	0.108173	6.65447	1.04621	0.320604	0.637009
ENSG00000080854.16	IGSF9B	chr11	133896438	133956968	-	protein_coding	0.0654727	1.93715	0.0482131	0.828797	0.993276
ENSG00000253123.4	AC091182.1	chr8	37326575	37331991	-	lncRNA	2.93688	-0.301352	12.2028	0.00275693	0.0869004
ENSG00000080986.13	NDC80	chr18	2571557	2616635	+	protein_coding	-0.299066	3.25897	2.11411	0.164018	0.495131
ENSG00000081014.11	AP4E1	chr15	50908672	51005895	+	protein_coding	-0.129698	4.06824	0.5276	0.477423	0.781354
ENSG00000081019.13	RSBN1	chr1	113761832	113812476	-	protein_coding	-0.130681	5.24766	0.802916	0.382638	0.69722
ENSG00000081026.19	MAGI3	chr1	113390515	113685923	+	protein_coding	-0.0721511	4.62811	0.18784	0.670127	0.900949
ENSG00000081041.9	CXCL2	chr4	74097040	74099196	-	protein_coding	1.71474	-3.60694	1.88095	0.232927	0.556276
ENSG00000081051.8	AFP	chr4	73431138	73456174	+	protein_coding	-0.212197	4.01168	0.103111	0.752011	0.948803
ENSG00000254691.1	AP002812.3	chr11	77850604	77851511	+	lncRNA	2.93636	-2.93933	5.57945	0.0388208	0.27054
ENSG00000081059.20	TCF7	chr5	134114681	134151865	+	protein_coding	0.171448	1.81895	0.197227	0.662526	0.896963
ENSG00000162399.9	BSND	chr1	54998933	55017172	+	protein_coding	2.93184	-3.37941	4.64305	0.0488991	0.29936
ENSG00000163239.12	TDRD10	chr1	154502219	154548147	+	protein_coding	2.93138	-3.37952	4.65519	0.0486426	0.298843
ENSG00000081148.12	IMPG2	chr3	101222546	101320575	-	protein_coding	-0.245092	-1.51931	0.0967917	0.759467	0.953188
ENSG00000081154.12	PCNP	chr3	101574180	101594465	+	protein_coding	0.0999747	7.00341	0.490389	0.493153	0.795438
ENSG00000081177.18	EXD2	chr14	69191511	69244020	+	protein_coding	-0.122362	5.30724	2.07735	0.167524	0.500958
ENSG00000081181.8	ARG2	chr14	67619920	67651708	+	protein_coding	0.446542	2.04584	4.23684	0.055094	0.313388
ENSG00000081189.16	MEF2C	chr5	88717117	88904257	-	protein_coding	0.177874	-0.183099	0.315963	0.581323	0.850885
ENSG00000081237.20	PTPRC	chr1	198638457	198757476	+	protein_coding	-2.83811	-3.6067	3.05025	0.118234	0.424952
ENSG00000081248.11	CACNA1S	chr1	201039512	201112451	-	protein_coding	-1.1992	-3.52402	0.834491	0.376295	0.691902
ENSG00000196341.3	OR8D1	chr11	124302831	124315099	-	protein_coding	2.93135	-3.38205	5.51723	0.0388208	0.27054
ENSG00000081307.13	UBA5	chr3	132654446	132678498	+	protein_coding	-0.0761553	5.81612	0.599458	0.449336	0.756105
ENSG00000081320.11	STK17B	chr2	196133583	196176503	-	protein_coding	-0.413439	5.38121	2.21571	0.154785	0.482291
ENSG00000081377.17	CDC14B	chr9	96490241	96619843	-	protein_coding	-1.2609	-1.07497	0.646674	0.43232	0.741207
ENSG00000081386.12	ZNF510	chr9	96755865	96778129	-	protein_coding	0.0864508	4.40591	0.401752	0.534556	0.828345
ENSG00000081479.15	LRP2	chr2	169127109	169362534	-	protein_coding	-1.38127	5.61296	2.58042	0.126462	0.436831
ENSG00000081665.14	ZNF506	chr19	19785839	19821751	-	protein_coding	-0.203933	4.86833	0.87629	0.362226	0.677134
ENSG00000281756.1	C2-AS1	chr6	31934474	31941724	-	lncRNA	2.93128	-3.34653	5.19582	0.0388208	0.27054
ENSG00000081721.12	DUSP12	chr1	161749758	161757238	+	protein_coding	0.175386	4.04476	2.79517	0.112708	0.41781
ENSG00000224167.2	LINC01357	chr1	112849821	112877871	+	lncRNA	2.93024	-3.48826	5.04507	0.0411856	0.278313
ENSG00000081791.9	DELE1	chr5	141923855	141942047	+	protein_coding	0.0418764	5.69315	0.230734	0.637055	0.88287
ENSG00000081803.16	CADPS2	chr7	122318411	122886759	-	protein_coding	-0.289272	6.09498	4.24509	0.054882	0.312818
ENSG00000081818.4	PCDHB4	chr5	141121818	141125623	+	protein_coding	2.40044	-2.79508	2.43481	0.140771	0.458946
ENSG00000081842.18	PCDHA6	chr5	140827958	141012347	+	protein_coding	2.97886	-3.60443	3.19395	0.111095	0.414928
ENSG00000081853.15	PCDHGA2	chr5	141338760	141512975	+	protein_coding	0.562958	0.736366	1.33716	0.263403	0.575875
ENSG00000232640.1	AL354892.2	chr6	169725091	169725854	-	lncRNA	2.92988	-3.52522	5.14786	0.0441184	0.287424
ENSG00000081913.14	PHLPP1	chr18	62715541	62980433	+	protein_coding	0.0463443	3.27573	0.0488293	0.827724	0.992704
ENSG00000198643.7	FAM3D	chr3	58633946	58666834	-	protein_coding	2.91796	1.88006	39.5773	7.83e-06	0.00975049
ENSG00000154274.15	C4orf19	chr4	37453925	37623495	+	protein_coding	2.91264	1.582	9.38447	0.00698532	0.131149
ENSG00000082014.17	SMARCD3	chr7	151238764	151277896	-	protein_coding	0.222449	5.3114	1.24641	0.279649	0.593912
ENSG00000082068.9	WDR70	chr5	37379285	37753435	+	protein_coding	-0.0862427	4.66944	0.815678	0.378968	0.694228
ENSG00000075461.6	CACNG4	chr17	66964707	67033398	+	protein_coding	2.90698	0.168315	7.9684	0.0116618	0.162753
ENSG00000082126.18	MPP4	chr2	201644870	201698694	-	protein_coding	-0.830896	-3.41183	0.299861	0.591032	0.856162
ENSG00000082146.13	STRADB	chr2	201387858	201480846	+	protein_coding	0.160728	4.89188	0.905212	0.354616	0.670742
ENSG00000082153.18	BZW1	chr2	200810594	200827338	+	protein_coding	0.191392	8.06974	1.86733	0.189445	0.533804
ENSG00000244242.2	IFITM10	chr11	1732406	1750595	-	protein_coding	2.90564	5.04866	15.3619	0.00108962	0.0598077
ENSG00000280022.1	AC126544.1	chr17	45592621	45593369	+	TEC	2.90491	-2.86007	6.29634	0.0388208	0.27054
ENSG00000082212.13	ME2	chr18	50879080	50954257	+	protein_coding	-0.434843	2.75555	3.97633	0.0623062	0.3304
ENSG00000082213.18	C5orf22	chr5	31532287	31555053	+	protein_coding	-0.0208124	5.00654	0.0283621	0.868232	1
ENSG00000082258.13	CCNT2	chr2	134918235	134959342	+	protein_coding	-0.165348	5.50944	1.48547	0.239434	0.556276
ENSG00000082269.16	FAM135A	chr6	70412941	70561174	+	protein_coding	0.086269	-3.48982	0.00251968	0.960546	1
ENSG00000082397.17	EPB41L3	chr18	5392381	5630700	-	protein_coding	-0.0762326	2.95741	0.0205876	0.887582	1
ENSG00000082438.17	COBLL1	chr2	164653624	164843679	-	protein_coding	0.249895	4.42114	0.825517	0.376174	0.691815
ENSG00000082458.12	DLG3	chrX	70444835	70505490	+	protein_coding	-0.0435349	5.96185	0.196466	0.663133	0.897285
ENSG00000082482.14	KCNK2	chr1	215005775	215237090	+	protein_coding	1.73394	-3.34291	1.52396	0.233683	0.556276
ENSG00000268707.1	AL158151.4	chr9	129170434	129170940	+	lncRNA	2.9018	-2.93504	5.97664	0.0388208	0.27054
ENSG00000082512.15	TRAF5	chr1	211326615	211374946	+	protein_coding	-0.138732	6.37457	0.818134	0.378267	0.693546
ENSG00000225822.4	UBXN7-AS1	chr3	196431385	196432530	+	lncRNA	2.89087	-3.21515	5.6022	0.0388208	0.27054
ENSG00000082516.9	GEMIN5	chr5	154887411	154938211	-	protein_coding	0.062529	4.68661	0.240041	0.63039	0.87863
ENSG00000082641.16	NFE2L1	chr17	48048329	48061545	+	protein_coding	0.195705	7.44909	2.87457	0.108081	0.410938
ENSG00000082684.16	SEMA5B	chr3	122909082	123028605	-	protein_coding	-0.574284	-3.37277	0.134968	0.717834	0.928299
ENSG00000082701.16	GSK3B	chr3	119821321	120094447	-	protein_coding	-0.0668816	6.64458	0.171462	0.683952	0.90738
ENSG00000270140.1	AC005520.3	chr14	73905267	73905636	+	lncRNA	2.88746	-3.31125	5.82063	0.0388208	0.27054
ENSG00000082805.20	ERC1	chr12	990509	1495933	+	protein_coding	-0.250147	6.35047	3.02865	0.099732	0.399751
ENSG00000082898.17	XPO1	chr2	61477849	61538626	-	protein_coding	-0.342389	7.27031	2.98028	0.102267	0.401889
ENSG00000082929.8	LINC01587	chr4	5524569	5527801	+	lncRNA	2.5051	-3.37951	2.48179	0.13728	0.45394
ENSG00000082996.20	RNF13	chr3	149812770	149962139	+	protein_coding	0.12561	4.94134	1.35403	0.260521	0.572697
ENSG00000083093.10	PALB2	chr16	23603160	23641310	-	protein_coding	0.117704	5.10892	0.587993	0.453632	0.759791
ENSG00000083097.14	DOP1A	chr6	83067666	83171350	+	protein_coding	-0.0409663	5.45345	0.0611651	0.807603	0.980999
ENSG00000083099.11	LYRM2	chr6	89568144	89638749	-	protein_coding	-0.0554458	5.32141	0.301757	0.589871	0.855392
ENSG00000129226.14	CD68	chr17	7579491	7582111	+	protein_coding	2.8798	1.47431	24.1263	0.000128909	0.0235726
ENSG00000083168.11	KAT6A	chr8	41929479	42051994	-	protein_coding	-0.123272	6.739	0.833493	0.373931	0.689539
ENSG00000083223.18	TUT7	chr9	86287733	86354454	-	protein_coding	-0.147776	5.6077	1.36824	0.258127	0.569733
ENSG00000083290.20	ULK2	chr17	19770829	19867936	-	protein_coding	-0.269582	4.10147	3.65311	0.0728381	0.353056
ENSG00000248890.2	HHIP-AS1	chr4	144642922	144661357	-	lncRNA	2.87945	-2.03872	8.05158	0.0113049	0.16038
ENSG00000083312.17	TNPO1	chr5	72816312	72916733	+	protein_coding	-0.261843	6.08969	1.37991	0.256182	0.568044
ENSG00000083444.17	PLOD1	chr1	11934205	11975538	+	protein_coding	-0.0741469	6.58408	0.46241	0.505584	0.804952
ENSG00000083454.22	P2RX5	chr17	3672199	3696240	-	protein_coding	-2.8573	-3.52616	4.05029	0.0689845	0.344445
ENSG00000083457.12	ITGAE	chr17	3714628	3801188	-	protein_coding	0.298054	3.04153	2.32296	0.14572	0.468325
ENSG00000083520.15	DIS3	chr13	72752169	72782096	-	protein_coding	0.0199346	5.82765	0.0300466	0.864416	1
ENSG00000167800.9	TBX10	chr11	67631303	67639560	-	protein_coding	2.8786	8.35521	12.6975	0.00236687	0.0807033
ENSG00000083544.15	TDRD3	chr13	60396457	60573878	+	protein_coding	-0.0446183	4.54008	0.206664	0.655101	0.892667
ENSG00000083635.8	NUFIP1	chr13	44939249	44989471	-	protein_coding	-0.0451571	3.312	0.121976	0.731156	0.936815
ENSG00000083642.19	PDS5B	chr13	32586452	32778019	+	protein_coding	-0.303004	5.22623	4.12135	0.0581644	0.320584
ENSG00000083720.13	OXCT1	chr5	41730065	41870425	-	protein_coding	0.0929539	5.94298	0.323681	0.576785	0.850856
ENSG00000083750.13	RRAGB	chrX	55717749	55758774	+	protein_coding	0.0783478	4.19549	0.524313	0.478777	0.782568
ENSG00000083799.18	CYLD	chr16	50742050	50801935	+	protein_coding	-0.132248	4.3884	1.08304	0.31248	0.628064
ENSG00000083807.10	SLC27A5	chr19	58479512	58512413	-	protein_coding	0.174597	2.03248	0.406425	0.532216	0.826255
ENSG00000083812.12	ZNF324	chr19	58467045	58475436	+	protein_coding	-0.0275208	3.98064	0.0811065	0.779217	0.963929
ENSG00000083814.13	ZNF671	chr19	57719751	57727624	-	protein_coding	0.252815	4.11839	3.88945	0.0649514	0.335902
ENSG00000083817.9	ZNF416	chr19	57571566	57578911	-	protein_coding	0.125273	3.39677	0.725576	0.406068	0.716727
ENSG00000083828.16	ZNF586	chr19	57769655	57819939	+	protein_coding	-0.0663199	2.89444	0.0899558	0.767841	0.958025
ENSG00000083838.16	ZNF446	chr19	58474017	58481230	+	protein_coding	-0.111171	4.48371	0.850007	0.369349	0.684546
ENSG00000083844.10	ZNF264	chr19	57191500	57222846	+	protein_coding	-0.234934	5.54295	3.17975	0.0922777	0.390939
ENSG00000204866.8	IGFL2	chr19	46143106	46161299	+	protein_coding	2.87108	-2.97945	4.88224	0.0410252	0.278091
ENSG00000180316.12	PNPLA1	chr6	36243203	36312229	+	protein_coding	2.86671	-2.80222	4.95423	0.0397301	0.273772
ENSG00000083896.13	YTHDC1	chr4	68310387	68350090	-	protein_coding	-0.133357	6.67264	2.25969	0.150986	0.476649
ENSG00000083937.9	CHMP2B	chr3	87227271	87255556	+	protein_coding	0.0371984	5.64574	0.0908464	0.766731	0.957266
ENSG00000084070.12	SMAP2	chr1	40344850	40423326	+	protein_coding	0.156489	6.24441	2.35571	0.143081	0.463365
ENSG00000084072.17	PPIE	chr1	39692182	39763914	+	protein_coding	0.0746311	5.47345	0.662004	0.427015	0.736156
ENSG00000084073.10	ZMPSTE24	chr1	40258041	40294180	+	protein_coding	0.109054	6.73724	0.34868	0.562569	0.84285
ENSG00000084090.13	STARD7	chr2	96184859	96208825	-	protein_coding	-0.140535	7.15332	0.740943	0.401243	0.712078
ENSG00000170396.9	ZNF804A	chr2	184598529	184939492	+	protein_coding	2.85597	-2.54874	5.92906	0.0261045	0.232253
ENSG00000106066.15	CPVL	chr7	28995235	29195451	-	protein_coding	2.85248	-2.83574	7.53377	0.0137468	0.175594
ENSG00000084110.11	HAL	chr12	95972662	95996365	-	protein_coding	1.19307	-1.05334	1.49523	0.237958	0.556276
ENSG00000084112.15	SSH1	chr12	108778191	108857590	-	protein_coding	-0.0942937	4.61808	0.359596	0.556578	0.840404
ENSG00000084207.18	GSTP1	chr11	67583742	67586656	+	protein_coding	-0.173414	11.4238	0.273081	0.607963	0.86497
ENSG00000265992.1	ESRG	chr3	54632122	54639857	-	lncRNA	2.84856	-1.36677	22.4691	0.000185497	0.025816
ENSG00000084444.14	FAM234B	chr12	13044381	13142521	+	protein_coding	-0.0696551	3.60476	0.048576	0.828164	0.992786
ENSG00000084463.8	WBP11	chr12	14784582	14803486	-	protein_coding	-0.00486142	6.8408	0.00217155	0.963371	1
ENSG00000185920.16	PTCH1	chr9	95442980	95517057	-	protein_coding	2.84384	1.704	37.2247	1.14e-05	0.0101038
ENSG00000242220.9	TCP10L	chr21	32497967	32587373	-	protein_coding	2.83929	-0.678836	13.4525	0.0018854	0.0741026
ENSG00000084636.18	COL16A1	chr1	31652263	31704319	-	protein_coding	0.114891	4.25914	0.163832	0.69066	0.912291
ENSG00000270794.1	AC005185.1	chrX	30209423	30210209	+	processed_pseudogene	2.8184	-2.73402	5.46363	0.0390856	0.27156
ENSG00000084676.15	NCOA1	chr2	24491914	24770702	+	protein_coding	0.149108	6.95143	2.02828	0.172351	0.508723
ENSG00000277186.1	AC131212.1	chr12	132593031	132593698	-	lncRNA	2.80771	-2.94856	8.6299	0.00913975	0.147262
ENSG00000084710.14	EFR3B	chr2	25042076	25159135	+	protein_coding	0.514555	3.77716	3.67243	0.0721529	0.351329
ENSG00000084731.15	KIF3C	chr2	25926598	25982749	-	protein_coding	0.322004	3.18041	1.97856	0.177419	0.515197
ENSG00000084733.11	RAB10	chr2	26034084	26137454	+	protein_coding	0.0605609	7.66098	0.174028	0.681736	0.907036
ENSG00000084734.9	GCKR	chr2	27496839	27523684	+	protein_coding	0.983521	-3.0598	0.597294	0.450142	0.75708
ENSG00000151365.2	THRSP	chr11	78063861	78068351	+	protein_coding	2.80334	3.53232	66.4649	2.66e-07	0.00246933
ENSG00000084764.12	MAPRE3	chr2	26970637	27027219	+	protein_coding	0.193035	3.6783	1.24719	0.279505	0.593843
ENSG00000084774.14	CAD	chr2	27217369	27243943	+	protein_coding	-0.10218	6.08581	0.748464	0.398913	0.70998
ENSG00000085063.17	CD59	chr11	33703010	33736479	-	protein_coding	0.0930777	7.63086	0.43686	0.51743	0.814299
ENSG00000273291.5	AC092042.3	chr3	42809446	43055871	+	protein_coding	2.79424	-2.43654	7.49841	0.0139342	0.176901
ENSG00000085185.15	BCORL1	chrX	129981107	130058083	+	protein_coding	-0.0795579	4.58379	0.284222	0.600794	0.860699
ENSG00000287385.1	AL121820.3	chr14	68605396	68611732	-	lncRNA	2.78879	-1.28387	19.6335	0.000359602	0.0356049
ENSG00000085231.14	AK6	chr5	69350984	69370013	-	protein_coding	0.21952	3.79173	2.96009	0.103348	0.403097
ENSG00000085274.15	MYNN	chr3	169772831	169789716	+	protein_coding	0.0641471	4.76004	0.332142	0.571894	0.848481
ENSG00000085276.19	MECOM	chr3	169083499	169663775	-	protein_coding	-1.11383	-0.926561	2.88883	0.107274	0.409745
ENSG00000085365.18	SCAMP1	chr5	78360611	78480739	+	protein_coding	-0.420603	6.14103	3.69478	0.0713696	0.349748
ENSG00000085377.15	PREP	chr6	105273218	105454062	-	protein_coding	-0.0438524	4.25534	0.220325	0.64471	0.887072
ENSG00000168309.18	FAM107A	chr3	58564117	58627610	-	protein_coding	2.78586	-3.30349	5.44594	0.034878	0.258936
ENSG00000085415.16	SEH1L	chr18	12947133	12987536	+	protein_coding	0.201023	4.18814	3.30192	0.0867295	0.383679
ENSG00000085433.15	WDR47	chr1	108970214	109042113	-	protein_coding	-0.0939276	3.69954	0.200025	0.660302	0.895657
ENSG00000085449.15	WDFY1	chr2	223855716	223945357	-	protein_coding	-0.0734739	5.58581	0.152307	0.701149	0.918197
ENSG00000085465.13	OVGP1	chr1	111414319	111427735	-	protein_coding	-0.00197733	2.5331	1.54e-05	0.996917	1
ENSG00000085491.17	SLC25A24	chr1	108134043	108200849	-	protein_coding	-0.0583946	6.34723	0.081609	0.778553	0.963644
ENSG00000085511.20	MAP3K4	chr6	160991727	161117385	+	protein_coding	-0.225146	4.30896	3.51891	0.0778136	0.364978
ENSG00000085514.16	PILRA	chr7	100367530	100400096	+	protein_coding	0.0265587	0.10416	0.00212543	0.963762	1
ENSG00000279208.1	CR381653.2	chr21	9369285	9376645	-	unprocessed_pseudogene	2.77879	-2.99975	5.98056	0.0255494	0.230757
ENSG00000085563.15	ABCB1	chr7	87503017	87713323	-	protein_coding	-2.40575	2.36152	2.94063	0.104403	0.404637
ENSG00000085644.14	ZNF213	chr16	3129777	3142804	+	protein_coding	-0.0991154	5.88395	0.472231	0.501158	0.801528
ENSG00000085719.13	CPNE3	chr8	86514435	86561498	+	protein_coding	-0.0559935	7.26615	0.148089	0.705103	0.920215
ENSG00000085721.13	RRN3	chr16	15060033	15094311	-	protein_coding	-0.16145	6.73837	1.79036	0.198368	0.547366
ENSG00000085733.16	CTTN	chr11	70398404	70436584	+	protein_coding	-0.144409	10.772	1.9185	0.18379	0.524196
ENSG00000085741.13	WNT11	chr11	76186325	76210736	-	protein_coding	-0.185852	-1.97992	0.032395	0.859275	1
ENSG00000203747.12	FCGR3A	chr1	161541759	161550737	-	protein_coding	2.7752	-3.30535	5.69623	0.0315131	0.249427
ENSG00000085788.14	DDHD2	chr8	38225218	38275558	+	protein_coding	-0.148189	4.58277	1.81508	0.195446	0.542864
ENSG00000085831.15	TTC39A	chr1	51287258	51345116	-	protein_coding	0.242766	6.60396	2.08286	0.166993	0.500041
ENSG00000154027.19	AK5	chr1	77282019	77559966	+	protein_coding	2.77048	-0.747022	11.9224	0.00300989	0.0908096
ENSG00000085840.13	ORC1	chr1	52372829	52404423	-	protein_coding	0.186508	3.55365	0.780534	0.389205	0.70153
ENSG00000085871.9	MGST2	chr4	139665768	139740745	+	protein_coding	0.190802	5.69707	1.55426	0.229281	0.556276
ENSG00000085872.15	CHERP	chr19	16517894	16542437	-	protein_coding	-0.227309	6.13509	3.56119	0.0762041	0.361135
ENSG00000085978.22	ATG16L1	chr2	233210051	233295674	+	protein_coding	0.118642	5.64436	1.19174	0.29009	0.603978
ENSG00000085982.13	USP40	chr2	233475520	233566782	-	protein_coding	-0.129748	5.71167	2.28742	0.148649	0.47319
ENSG00000085998.14	POMGNT1	chr1	46188682	46220305	-	protein_coding	0.0856201	6.51458	0.369255	0.551379	0.836358
ENSG00000085999.13	RAD54L	chr1	46246461	46278480	+	protein_coding	-0.323617	3.32812	1.80697	0.196399	0.54453
ENSG00000086015.22	MAST2	chr1	45786987	46036122	+	protein_coding	-0.00823688	6.71468	0.00280404	0.958382	1
ENSG00000086061.16	DNAJA1	chr9	33025273	33039907	+	protein_coding	-0.20502	7.86249	1.7669	0.201194	0.551259
ENSG00000279281.1	AC015883.1	chr17	57448218	57450291	+	TEC	2.76844	0.831117	10.2462	0.00566223	0.118287
ENSG00000086065.14	CHMP5	chr9	33264879	33282070	+	protein_coding	-0.0966162	5.73955	0.653606	0.429908	0.738906
ENSG00000086102.19	NFX1	chr9	33290512	33371157	+	protein_coding	0.201792	6.35741	4.34568	0.0523711	0.306578
ENSG00000152137.8	HSPB8	chr12	119171555	119224855	+	protein_coding	2.76625	0.52949	18.0281	0.00053616	0.0428835
ENSG00000086189.10	DIMT1	chr5	62347284	62403939	-	protein_coding	-0.064772	4.20006	0.369481	0.551259	0.836358
ENSG00000086200.17	IPO11	chr5	62403972	62628582	+	protein_coding	-0.0626674	4.89288	0.0975257	0.758587	0.952578
ENSG00000086205.18	FOLH1	chr11	49145092	49208638	-	protein_coding	-1.94552	-2.57868	3.25864	0.0886486	0.387764
ENSG00000086232.13	EIF2AK1	chr7	6022247	6059175	-	protein_coding	-0.0693674	7.88376	0.476202	0.499388	0.800144
ENSG00000086300.16	SNX10	chr7	26291862	26374383	+	protein_coding	-0.132237	3.92676	0.213903	0.649543	0.889879
ENSG00000128422.17	KRT17	chr17	41619442	41624842	-	protein_coding	2.76335	-1.69261	11.9164	0.00301562	0.0908702
ENSG00000086504.17	MRPL28	chr16	366969	371289	-	protein_coding	0.316452	6.2243	3.65598	0.0727358	0.352816
ENSG00000124343.14	XG	chrX	2752040	2816500	+	protein_coding	2.75571	-1.65538	15.3257	0.00110064	0.0599614
ENSG00000267696.6	ERVK-28	chr19	27638483	27646483	-	lncRNA	2.74643	-3.05946	6.53533	0.022698	0.217826
ENSG00000086570.12	FAT2	chr5	151504093	151568944	-	protein_coding	1.27536	-3.48874	0.894212	0.360223	0.675574
ENSG00000086589.12	RBM22	chr5	150690792	150701077	-	protein_coding	-0.0817619	5.80275	0.664085	0.426303	0.735637
ENSG00000086598.11	TMED2	chr12	123584533	123598582	+	protein_coding	-0.0417441	8.26536	0.0931023	0.763945	0.956202
ENSG00000133561.15	GIMAP6	chr7	150625375	150632648	-	protein_coding	2.74501	-1.22651	28.9371	4.86e-05	0.0150907
ENSG00000086666.19	ZFAND6	chr15	80059568	80138393	+	protein_coding	-0.0516185	6.00117	0.13663	0.716182	0.927616
ENSG00000086696.11	HSD17B2	chr16	82035004	82098534	+	protein_coding	0	-3.06627	0	1	1
ENSG00000086712.13	TXLNG	chrX	16786432	16844519	+	protein_coding	0.00433251	4.46745	0.000833878	0.977296	1
ENSG00000086717.18	PPEF1	chrX	18675909	18827921	+	protein_coding	0.64332	-0.498011	1.64861	0.216237	0.556276
ENSG00000123364.5	HOXC13	chr12	53938831	53946544	+	protein_coding	2.74108	-3.01086	5.13811	0.0366304	0.264979
ENSG00000086758.16	HUWE1	chrX	53532096	53686728	-	protein_coding	-0.130838	8.65065	0.694929	0.415962	0.725559
ENSG00000086827.9	ZW10	chr11	113733187	113773735	-	protein_coding	0.00785453	3.91532	0.00247184	0.960922	1
ENSG00000086848.15	ALG9	chr11	111782195	111871581	-	protein_coding	-0.019191	4.09059	0.0250226	0.87616	1
ENSG00000086967.10	MYBPC2	chr19	50432892	50466321	+	protein_coding	0.662075	-3.4102	0.346848	0.567657	0.845937
ENSG00000087008.16	ACOX3	chr4	8366282	8440723	-	protein_coding	-0.0294476	4.3871	0.0291061	0.866532	1
ENSG00000239572.3	AC108749.1	chr3	87641412	87793629	-	lncRNA	2.73867	-2.48443	7.22386	0.0154924	0.183748
ENSG00000087074.8	PPP1R15A	chr19	48872421	48876058	+	protein_coding	-0.218445	4.5844	1.16287	0.295818	0.611092
ENSG00000087076.9	HSD17B14	chr19	48813018	48836510	-	protein_coding	0.203422	1.81877	0.219123	0.645607	0.88756
ENSG00000152049.6	KCNE4	chr2	223051814	223198399	+	protein_coding	2.73637	-0.794763	17.5534	0.000605665	0.0463325
ENSG00000087085.15	ACHE	chr7	100889994	100896974	-	protein_coding	-0.0834204	-3.06588	0.0028149	0.958301	1
ENSG00000087086.15	FTL	chr19	48965309	48966879	+	protein_coding	0.219814	8.32107	1.4493	0.245007	0.556276
ENSG00000087087.20	SRRT	chr7	100875103	100888664	+	protein_coding	-0.201614	7.03365	2.1898	0.157077	0.48585
ENSG00000087088.20	BAX	chr19	48954815	48961798	+	protein_coding	0.165594	4.56348	2.10593	0.16479	0.496094
ENSG00000087095.13	NLK	chr17	28041737	28196381	+	protein_coding	0.114095	4.33133	1.0404	0.321914	0.638792
ENSG00000087111.21	PIGS	chr17	28553383	28571794	-	protein_coding	0.281348	6.47477	2.05125	0.170071	0.505122
ENSG00000062096.15	ARSF	chrX	3041471	3112727	+	protein_coding	2.7285	-0.776399	31.0636	3.27e-05	0.0136152
ENSG00000087128.10	TMPRSS11E	chr4	68447463	68497604	+	protein_coding	0.02257	2.52742	0.00142375	0.970337	1
ENSG00000087152.15	ATXN7L3	chr17	44191805	44200113	-	protein_coding	0.0674515	6.34102	0.490915	0.492924	0.795316
ENSG00000087157.19	PGS1	chr17	78378649	78425114	+	protein_coding	-0.267002	4.09952	4.1051	0.0586123	0.32139
ENSG00000182902.14	SLC25A18	chr22	17563450	17590995	+	protein_coding	2.7268	-2.0698	15.0929	0.00117455	0.0612116
ENSG00000087206.17	UIMC1	chr5	176905005	177022633	-	protein_coding	-0.0398961	3.88087	0.168799	0.686273	0.908962
ENSG00000087245.13	MMP2	chr16	55389700	55506691	+	protein_coding	0.172378	-2.82552	0.0341576	0.855542	1
ENSG00000087250.9	MT3	chr16	56589074	56591088	+	protein_coding	1.10486	-3.09502	0.892118	0.358032	0.673577
ENSG00000087253.13	LPCAT2	chr16	55509072	55586666	+	protein_coding	0.761319	-3.20301	0.419296	0.527665	0.823018
ENSG00000087258.16	GNAO1	chr16	56191390	56357444	+	protein_coding	0.625326	-2.90285	0.304384	0.58827	0.854266
ENSG00000087263.17	OGFOD1	chr16	56451521	56479104	+	protein_coding	0.0898943	4.55083	0.704168	0.412941	0.72293
ENSG00000087266.17	SH3BP2	chr4	2793071	2841098	+	protein_coding	0.197361	5.30728	3.08151	0.0970458	0.398666
ENSG00000087269.16	NOP14	chr4	2937933	2963406	-	protein_coding	0.226212	5.0696	3.15349	0.0935247	0.392802
ENSG00000087274.17	ADD1	chr4	2843857	2930076	+	protein_coding	0.145927	8.03091	2.1915	0.156925	0.485828
ENSG00000087299.12	L2HGDH	chr14	50237563	50312229	-	protein_coding	-0.198573	3.52959	1.30883	0.268337	0.581199
ENSG00000087301.9	TXNDC16	chr14	52430596	52552522	-	protein_coding	-0.199034	4.7216	1.31741	0.266829	0.579641
ENSG00000087302.9	RTRAF	chr14	51989514	52010694	+	protein_coding	0.258476	6.42173	4.07258	0.0595207	0.323576
ENSG00000167693.17	NXN	chr17	799310	979776	-	protein_coding	2.71002	-1.07317	30.3008	3.76e-05	0.0143828
ENSG00000087365.16	SF3B2	chr11	66050729	66069308	+	protein_coding	0.0616174	7.9995	0.40108	0.534894	0.828533
ENSG00000087448.11	KLHL42	chr12	27780048	27803040	+	protein_coding	-0.266762	5.47175	2.97969	0.102299	0.401889
ENSG00000087460.26	GNAS	chr20	58839718	58911192	+	protein_coding	0.169556	10.1789	1.37173	0.257544	0.569086
ENSG00000087470.18	DNM1L	chr12	32679200	32745650	+	protein_coding	0.184684	5.92423	2.27648	0.149566	0.475088
ENSG00000087494.16	PTHLH	chr12	27958084	27972733	-	protein_coding	1.00696	-2.53349	0.823451	0.376758	0.692118
ENSG00000087495.17	PHACTR3	chr20	59577509	59847711	+	protein_coding	0.088312	-3.21456	0.00390908	0.95087	1
ENSG00000087502.18	ERGIC2	chr12	29337352	29381189	-	protein_coding	0.133026	5.97128	1.61484	0.220794	0.556276
ENSG00000245384.2	CXXC4-AS1	chr4	104490849	104734546	+	lncRNA	2.70645	-1.19995	6.56044	0.0201454	0.206624
ENSG00000082175.15	PGR	chr11	101029624	101129813	-	protein_coding	2.68989	1.37626	8.59274	0.00926383	0.147884
ENSG00000087589.16	CASS4	chr20	56412112	56460387	+	protein_coding	-0.67348	-3.34733	0.279782	0.603629	0.862216
ENSG00000100918.13	REC8	chr14	24171853	24180257	+	protein_coding	2.68022	2.91022	5.83997	0.0270976	0.235269
ENSG00000087884.14	AAMDC	chr11	77821109	77918432	+	protein_coding	0.279498	8.88006	1.95169	0.180234	0.519257
ENSG00000087903.13	RFX2	chr19	5993164	6199572	-	protein_coding	-0.205488	2.92572	0.439802	0.516041	0.812769
ENSG00000087995.16	METTL2A	chr17	62423875	62453385	+	protein_coding	0.109928	4.94841	1.14828	0.29877	0.614188
ENSG00000113578.18	FGF1	chr5	142592178	142698070	-	protein_coding	2.6699	-1.33565	6.97975	0.0170456	0.19106
ENSG00000088035.18	ALG6	chr1	63367575	63438553	+	protein_coding	-0.123924	4.33249	0.617287	0.442786	0.75
ENSG00000088038.19	CNOT3	chr19	54137749	54155681	+	protein_coding	-0.144843	5.70099	1.93133	0.182406	0.522424
ENSG00000088053.11	GP6	chr19	55013705	55038264	-	protein_coding	-0.126943	-1.9858	0.0267276	0.872049	1
ENSG00000183023.18	SLC8A1	chr2	40097270	40611053	-	protein_coding	2.66475	-1.97848	13.4197	0.00190389	0.0742046
ENSG00000088205.13	DDX18	chr2	117814691	117832377	+	protein_coding	-0.125846	6.29649	2.25945	0.151006	0.476657
ENSG00000088247.17	KHSRP	chr19	6413348	6424794	-	protein_coding	0.00511769	7.44409	0.00188047	0.965912	1
ENSG00000088256.9	GNA11	chr19	3094362	3123999	+	protein_coding	-0.0200306	6.54317	0.045255	0.834046	0.996169
ENSG00000077984.6	CST7	chr20	24949269	24959928	+	protein_coding	2.65719	-2.99957	5.0185	0.0386137	0.27054
ENSG00000088298.13	EDEM2	chr20	35115364	35147336	-	protein_coding	-0.133491	4.23334	2.3748	0.14157	0.460538
ENSG00000088305.18	DNMT3B	chr20	32762385	32809356	+	protein_coding	-0.106422	2.45327	0.162593	0.691767	0.913257
ENSG00000122711.9	SPINK4	chr9	33218365	33248567	+	protein_coding	2.65378	2.44954	25.1016	0.000104801	0.0206827
ENSG00000107789.16	MINPP1	chr10	87504875	87553461	+	protein_coding	2.65006	1.60769	6.8664	0.0178264	0.195477
ENSG00000088356.6	PDRG1	chr20	31944337	31952046	-	protein_coding	0.0530958	4.13916	0.141535	0.711377	0.924387
ENSG00000164023.14	SGMS2	chr4	107824563	107915047	+	protein_coding	2.64758	-1.78694	14.4649	0.00140332	0.0657296
ENSG00000088386.17	SLC15A1	chr13	98683801	98752672	-	protein_coding	0.849865	-3.30661	0.377671	0.548617	0.834823
ENSG00000088387.19	DOCK9	chr13	98793429	99086625	-	protein_coding	-0.442478	6.77289	3.66348	0.0724695	0.352169
ENSG00000170961.7	HAS2	chr8	121612116	121641440	-	protein_coding	2.64282	1.85293	5.83266	0.027181	0.235495
ENSG00000088451.11	TGDS	chr13	94574054	94596242	-	protein_coding	-0.149888	2.94779	0.869612	0.364016	0.678763
ENSG00000088538.13	DOCK3	chr3	50674927	51384198	+	protein_coding	-1.03517	-2.82744	0.807493	0.381316	0.695951
ENSG00000088543.15	C3orf18	chr3	50558025	50571027	-	protein_coding	-0.104534	3.37528	0.47604	0.49946	0.800193
ENSG00000088682.14	COQ9	chr16	57447425	57461270	+	protein_coding	0.0360194	4.25109	0.0807173	0.779732	0.964216
ENSG00000204397.8	CARD16	chr11	105041326	105101431	-	protein_coding	2.64199	3.44075	8.06838	0.0112344	0.160335
ENSG00000165071.14	TMEM71	chr8	132685007	132760712	-	protein_coding	2.62684	-1.83134	10.753	0.0043874	0.1072
ENSG00000088766.12	CRLS1	chr20	6006093	6040053	+	protein_coding	0.219635	4.56694	0.703092	0.413291	0.723133
ENSG00000088808.18	PPP1R13B	chr14	103733195	103847575	-	protein_coding	0.154001	5.5515	2.86736	0.108491	0.411275
ENSG00000088812.18	ATRN	chr20	3471018	3651118	+	protein_coding	0.269821	5.78971	1.08308	0.312472	0.628064
ENSG00000088826.18	SMOX	chr20	4120980	4187747	+	protein_coding	-0.0578374	2.93945	0.0246285	0.87713	1
ENSG00000088827.12	SIGLEC1	chr20	3686970	3707128	-	protein_coding	-1.62939	-3.53025	1.56287	0.245217	0.556276
ENSG00000231441.2	DST-AS1	chr6	56843928	56864078	+	lncRNA	2.61894	-2.21003	4.4499	0.0499089	0.302011
ENSG00000260805.2	AC092803.1	chr1	212557833	212559731	-	lncRNA	2.6179	-1.93727	13.8057	0.00169877	0.0699904
ENSG00000088836.14	SLC4A11	chr20	3227417	3239559	-	protein_coding	0.967994	0.656306	3.02644	0.0998461	0.399751
ENSG00000088854.12	C20orf194	chr20	3249305	3407625	-	protein_coding	0.07749	3.37216	0.0460592	0.832601	0.995338
ENSG00000088876.13	ZNF343	chr20	2481817	2524702	-	protein_coding	0.50865	2.79738	1.86538	0.189665	0.534256
ENSG00000088881.21	EBF4	chr20	2692874	2760108	+	protein_coding	-0.138282	3.46859	0.114851	0.738804	0.941598
ENSG00000088882.8	CPXM1	chr20	2794074	2800627	-	protein_coding	0.124355	-3.5277	0.00596743	0.979537	1
ENSG00000088888.18	MAVS	chr20	3846799	3876123	+	protein_coding	0.416497	7.33839	2.88617	0.107424	0.409967
ENSG00000266835.6	GAPLINC	chr18	3466250	3478978	+	lncRNA	2.61069	-2.84918	9.71646	0.00622409	0.123751
ENSG00000088926.14	F11	chr4	186266189	186289681	+	protein_coding	0	-3.5303	0	1	1
ENSG00000088930.8	XRN2	chr20	21303331	21389825	+	protein_coding	-0.0304507	6.85663	0.0591196	0.81078	0.98241
ENSG00000148346.12	LCN2	chr9	128149071	128153453	+	protein_coding	2.6066	3.63418	38.1673	9.77e-06	0.0100211
ENSG00000088986.11	DYNLL1	chr12	120469850	120498493	+	protein_coding	0.0570073	7.21082	0.0960832	0.760319	0.953811
ENSG00000088992.18	TESC	chr12	117038923	117099479	-	protein_coding	0.698457	-2.1835	1.5396	0.231397	0.556276
ENSG00000089006.16	SNX5	chr20	17941597	17968980	-	protein_coding	-0.0817658	6.56821	0.532853	0.475271	0.779674
ENSG00000101746.15	NOL4	chr18	33851100	34224952	-	protein_coding	2.60546	1.64709	6.84447	0.0179821	0.196354
ENSG00000089022.14	MAPKAPK5	chr12	111842228	111902222	+	protein_coding	-0.168663	5.31758	2.84924	0.109531	0.412799
ENSG00000089041.17	P2RX7	chr12	121132819	121188032	+	protein_coding	-0.371212	2.25834	1.49871	0.237435	0.556276
ENSG00000089048.14	ESF1	chr20	13714322	13784886	-	protein_coding	0.364053	3.94468	0.85561	0.367814	0.682743
ENSG00000089050.16	RBBP9	chr20	18486540	18497225	-	protein_coding	0.0638907	5.3064	0.213682	0.649711	0.889879
ENSG00000089053.13	ANAPC5	chr12	121308245	121399896	-	protein_coding	0.135227	7.20391	1.91214	0.184481	0.525475
ENSG00000133110.15	POSTN	chr13	37562583	37598844	-	protein_coding	2.60305	-1.8482	6.16299	0.0236886	0.221478
ENSG00000089060.11	SLC8B1	chr12	113298759	113359493	-	protein_coding	0.218504	4.37292	2.58519	0.126135	0.436216
ENSG00000089063.15	TMEM230	chr20	5068232	5113103	-	protein_coding	0.442156	6.13428	2.54504	0.128917	0.439728
ENSG00000089091.16	DZANK1	chr20	18383367	18467281	-	protein_coding	0.0505385	2.72966	0.0561257	0.815537	0.985257
ENSG00000196139.14	AKR1C3	chr10	5035354	5107686	+	protein_coding	2.60295	0.466042	15.7966	0.000966542	0.0572167
ENSG00000089101.19	CFAP61	chr20	20052514	20360703	+	protein_coding	0.197078	-0.089343	0.067491	0.798121	0.974893
ENSG00000089116.4	LHX5	chr12	113462033	113472280	-	protein_coding	0.11698	-3.45026	0.00440337	0.947861	1
ENSG00000089123.16	TASP1	chr20	13389392	13638932	-	protein_coding	0.444601	2.91454	2.35617	0.143044	0.463365
ENSG00000089127.14	OAS1	chr12	112906783	112933222	+	protein_coding	-0.297499	4.01793	3.30812	0.0864585	0.383052
ENSG00000089154.11	GCN1	chr12	120127202	120194715	-	protein_coding	0.0226548	6.93215	0.0220333	0.883731	1
ENSG00000280409.1	LINC01101	chr2	120464335	120466218	-	TEC	2.59947	-3.30592	5.22369	0.0382228	0.269984
ENSG00000279786.1	AC105235.1	chr8	140820599	140822414	-	TEC	2.59692	-1.0638	5.33633	0.0335956	0.254617
ENSG00000089163.4	SIRT4	chr12	120302316	120313249	+	protein_coding	0.149247	0.507866	0.218078	0.646391	0.888156
ENSG00000089177.19	KIF16B	chr20	16272104	16573448	-	protein_coding	-0.395115	5.39953	4.2929	0.0536715	0.310022
ENSG00000016402.13	IL20RA	chr6	136999971	137045180	-	protein_coding	2.59259	-1.09139	6.82135	0.018148	0.197368
ENSG00000089220.5	PEBP1	chr12	118136124	118145584	+	protein_coding	0.0776624	7.99479	0.244665	0.627139	0.877212
ENSG00000089234.16	BRAP	chr12	111642146	111685956	-	protein_coding	0.0374743	4.99497	0.125351	0.727621	0.934875
ENSG00000274349.4	ZNF658	chr9	66856426	66932141	+	protein_coding	2.59162	-2.90502	4.54017	0.0478838	0.297854
ENSG00000089250.19	NOS1	chr12	117208142	117452170	-	protein_coding	0.388095	-3.31221	0.087285	0.771207	0.959226
ENSG00000089280.19	FUS	chr16	31180138	31191605	+	protein_coding	0.130503	9.51787	2.0453	0.170657	0.505796
ENSG00000238286.1	SLC35E1P1	chr13	20607268	20608131	+	processed_pseudogene	2.58953	-1.73594	8.05541	0.0112888	0.16038
ENSG00000176945.17	MUC20	chr3	195720884	195741123	+	protein_coding	2.58825	6.47817	13.3467	0.00194571	0.0746376
ENSG00000089335.21	ZNF302	chr19	34677639	34686397	+	protein_coding	0.103753	5.61033	0.701112	0.413936	0.723727
ENSG00000089351.14	GRAMD1A	chr19	34994784	35026471	+	protein_coding	0.0357803	6.18424	0.0706165	0.793612	0.972366
ENSG00000089356.18	FXYD3	chr19	35115879	35124324	+	protein_coding	-0.0076123	7.22724	0.000914729	0.976222	1
ENSG00000089472.16	HEPH	chrX	66162549	66268867	+	protein_coding	2.67187	-2.08568	2.49166	0.132732	0.44591
ENSG00000286949.1	AC008969.2	chr19	58016695	58025589	-	lncRNA	2.58336	-2.87813	4.7059	0.0444081	0.288188
ENSG00000089505.17	CMTM1	chr16	66566393	66579137	+	protein_coding	-0.314296	-1.29015	0.51039	0.484589	0.788339
ENSG00000089597.18	GANAB	chr11	62624826	62646726	-	protein_coding	0.0317686	8.16712	0.0846063	0.774641	0.960978
ENSG00000089639.11	GMIP	chr19	19629476	19643657	-	protein_coding	0.0499114	4.80547	0.235512	0.633612	0.880367
ENSG00000089682.16	RBM41	chrX	107064420	107118823	-	protein_coding	-0.246789	3.71234	2.30478	0.147209	0.470688
ENSG00000089685.15	BIRC5	chr17	78214186	78225636	+	protein_coding	-0.194795	5.27736	1.62812	0.218988	0.556276
ENSG00000089692.9	LAG3	chr12	6772512	6778455	+	protein_coding	0.607048	2.17252	3.66859	0.0722884	0.351668
ENSG00000089693.10	MLF2	chr12	6747996	6767475	-	protein_coding	0.23127	7.61758	3.26857	0.0882039	0.386678
ENSG00000089723.10	OTUB2	chr14	94026340	94048930	+	protein_coding	0.0157172	2.88012	0.00726337	0.93307	1
ENSG00000089737.17	DDX24	chr14	94048287	94081212	-	protein_coding	0.14376	7.04646	2.01402	0.173786	0.510815
ENSG00000089775.11	ZBTB25	chr14	64449106	64505213	-	protein_coding	-0.307172	3.68222	1.79164	0.198216	0.547313
ENSG00000089818.18	NECAP1	chr12	8076939	8097881	+	protein_coding	-0.0386128	5.34376	0.127062	0.725849	0.933509
ENSG00000089820.16	ARHGAP4	chrX	153907367	153934999	-	protein_coding	0.268918	4.94147	3.09372	0.0964377	0.396966
ENSG00000100292.17	HMOX1	chr22	35380361	35394207	+	protein_coding	2.58024	1.86592	20.5977	0.000285423	0.0312305
ENSG00000089876.12	DHX32	chr10	125836337	125896436	-	protein_coding	0.0306928	5.86925	0.0892261	0.768755	0.95823
ENSG00000089902.10	RCOR1	chr14	102592649	102730561	+	protein_coding	-0.13784	6.28561	0.835284	0.37343	0.689143
ENSG00000089916.18	GPATCH2L	chr14	76151916	76254342	+	protein_coding	-0.354649	5.73573	2.79536	0.112696	0.41781
ENSG00000101204.18	CHRNA4	chr20	63343223	63378401	-	protein_coding	2.57684	-1.37803	7.03946	0.0166499	0.189285
ENSG00000164089.9	ETNPPL	chr4	108742048	108763054	-	protein_coding	2.56339	-2.45196	6.00616	0.0252785	0.229085
ENSG00000090020.11	SLC9A1	chr1	27098809	27166981	-	protein_coding	0.244761	6.20991	3.16343	0.0930504	0.39222
ENSG00000090054.15	SPTLC1	chr9	92000087	92115413	-	protein_coding	0.0199341	6.68062	0.0320467	0.860025	1
ENSG00000090060.18	PAPOLA	chr14	96501433	96567111	+	protein_coding	-0.0800422	7.61002	0.321261	0.5782	0.850856
ENSG00000090061.17	CCNK	chr14	99481169	99535044	+	protein_coding	-0.151666	6.22279	2.14344	0.161284	0.491605
ENSG00000070778.13	PTPN21	chr14	88465778	88555007	-	protein_coding	2.56249	0.982239	5.70402	0.0286976	0.241237
ENSG00000090238.12	YPEL3	chr16	30092314	30096915	-	protein_coding	-0.377959	6.0122	2.59817	0.125251	0.434562
ENSG00000090263.16	MRPS33	chr7	141002610	141015228	-	protein_coding	0.0612556	5.20023	0.233731	0.634891	0.88143
ENSG00000123405.14	NFE2	chr12	54292111	54301015	-	protein_coding	2.56227	-1.59673	8.19183	0.0107309	0.157702
ENSG00000090273.14	NUDC	chr1	26900238	26946871	+	protein_coding	0.167749	7.0036	1.95059	0.180351	0.519257
ENSG00000090316.16	MAEA	chr4	1289887	1340147	+	protein_coding	-0.14732	6.21031	2.03582	0.171598	0.507691
ENSG00000090339.9	ICAM1	chr19	10271093	10286615	+	protein_coding	0.302534	2.58932	1.34041	0.262844	0.575234
ENSG00000090372.15	STRN4	chr19	46719511	46746994	-	protein_coding	0.0263299	6.5045	0.0415573	0.840867	1
ENSG00000169442.9	CD52	chr1	26317958	26320523	+	protein_coding	2.56035	-2.26096	4.9551	0.0397149	0.273772
ENSG00000244694.7	PTCHD4	chr6	47878028	48068689	-	protein_coding	2.55366	-1.88634	8.85273	0.00843399	0.142603
ENSG00000090432.7	MUL1	chr1	20499448	20508151	-	protein_coding	0.114916	4.43677	1.23231	0.282293	0.596566
ENSG00000090447.12	TFAP4	chr16	4257186	4273075	-	protein_coding	-0.281878	3.82747	1.65992	0.214738	0.556276
ENSG00000090470.15	PDCD7	chr15	65117379	65133808	-	protein_coding	-0.13889	4.8297	1.14673	0.299087	0.614339
ENSG00000090487.11	SPG21	chr15	64963022	64990310	-	protein_coding	0.0718377	6.45414	0.43291	0.519306	0.815315
ENSG00000090520.11	DNAJB11	chr3	186567403	186585800	+	protein_coding	0.0734919	5.39169	0.700711	0.414067	0.723787
ENSG00000090534.20	THPO	chr3	184371935	184381968	-	protein_coding	-0.46247	-0.108348	0.529517	0.476636	0.78068
ENSG00000090539.15	CHRD	chr3	184380073	184390736	+	protein_coding	-1.12537	3.67276	3.17146	0.0926694	0.391842
ENSG00000090554.13	FLT3LG	chr19	49474207	49486231	+	protein_coding	-0.160375	1.61666	0.307522	0.58637	0.852943
ENSG00000090565.17	RAB11FIP3	chr16	425649	523011	+	protein_coding	0.230371	6.09568	3.32885	0.0855599	0.381171
ENSG00000090581.10	GNPTG	chr16	1351931	1364113	+	protein_coding	0.107703	6.26012	0.509899	0.484796	0.788487
ENSG00000090612.22	ZNF268	chr12	133181409	133214832	+	protein_coding	-0.0530464	5.73651	0.309023	0.585466	0.852903
ENSG00000129910.8	CDH15	chr16	89171748	89195492	+	protein_coding	2.55061	0.323009	7.36192	0.0146855	0.17952
ENSG00000090621.14	PABPC4	chr1	39560816	39576790	-	protein_coding	-0.0403243	6.20965	0.139229	0.713624	0.926327
ENSG00000090661.12	CERS4	chr19	8206736	8262421	+	protein_coding	0.10782	6.17643	0.81075	0.380379	0.694906
ENSG00000090674.16	MCOLN1	chr19	7522624	7534009	+	protein_coding	-0.0174656	3.59945	0.0148876	0.904307	1
ENSG00000090686.16	USP48	chr1	21678298	21783606	-	protein_coding	-0.102457	5.24146	0.814184	0.379395	0.694367
ENSG00000090776.6	EFNB1	chrX	68829021	68842160	+	protein_coding	0.177976	3.73021	1.0695	0.315434	0.631031
ENSG00000090857.14	PDPR	chr16	70114332	70162537	+	protein_coding	-0.0316037	5.07697	0.0797388	0.781034	0.964792
ENSG00000090861.17	AARS1	chr16	70251983	70289707	-	protein_coding	0.211035	5.96645	3.51402	0.0780024	0.365116
ENSG00000090863.12	GLG1	chr16	74447427	74607144	-	protein_coding	-0.027816	6.87052	0.0553318	0.81682	0.985916
ENSG00000248740.6	LINC02428	chr4	103255822	103454667	+	lncRNA	2.5363	-3.00343	4.51099	0.0485278	0.298633
ENSG00000090905.19	TNRC6A	chr16	24610209	24827632	+	protein_coding	-0.219844	7.53768	2.08451	0.166834	0.499763
ENSG00000090924.15	PLEKHG2	chr19	39412669	39428415	+	protein_coding	-0.228911	5.05647	3.40208	0.0824724	0.374588
ENSG00000090932.11	DLL3	chr19	39498895	39508481	+	protein_coding	0.414806	-3.41286	0.107401	0.747092	0.945885
ENSG00000090971.5	NAT14	chr19	55485188	55487568	+	protein_coding	0.0216684	4.60698	0.0410583	0.841812	1
ENSG00000090975.12	PITPNM2	chr12	122983480	123150015	-	protein_coding	0.0530077	-1.40752	0.00531914	0.942704	1
ENSG00000090989.18	EXOC1	chr4	55853648	55905086	+	protein_coding	-0.144556	5.12811	1.5653	0.227703	0.556276
ENSG00000091009.8	RBM27	chr5	146203605	146289223	+	protein_coding	-0.262963	5.51817	2.74237	0.115915	0.420854
ENSG00000091010.6	POU4F3	chr5	146338839	146341728	+	protein_coding	-0.014522	-3.34443	8.42e-06	0.997725	1
ENSG00000124678.20	TCP11	chr6	35118071	35148610	-	protein_coding	2.53486	-1.45939	13.5967	0.00180656	0.0724199
ENSG00000091073.19	DTX2	chr7	76461676	76505995	+	protein_coding	0.106832	4.35298	1.15634	0.297135	0.612333
ENSG00000091127.14	PUS7	chr7	105439661	105522271	-	protein_coding	0.0468401	3.46631	0.0894542	0.768469	0.95823
ENSG00000091128.13	LAMB4	chr7	108023548	108130361	-	protein_coding	0	-3.5685	0	1	1
ENSG00000091136.14	LAMB1	chr7	107923799	108003187	-	protein_coding	1.51652	-3.03644	1.3531	0.260679	0.572948
ENSG00000091137.14	SLC26A4	chr7	107660828	107717809	+	protein_coding	0.783962	0.288385	3.06305	0.0979739	0.399751
ENSG00000091138.13	SLC26A3	chr7	107765467	107803225	-	protein_coding	0.155593	-2.27733	0.0420307	0.839977	0.999799
ENSG00000091140.14	DLD	chr7	107891162	107931730	+	protein_coding	0.148527	6.1771	1.03307	0.323576	0.639062
ENSG00000091157.13	WDR7	chr18	56651343	57036606	+	protein_coding	0.0802592	6.42143	0.0205511	0.887681	1
ENSG00000091164.13	TXNL1	chr18	56597209	56651600	-	protein_coding	0.174274	5.25365	2.77222	0.114089	0.419393
ENSG00000091181.20	IL5RA	chr3	3066324	3126613	-	protein_coding	1.62209	0.257854	1.35099	0.261037	0.573278
ENSG00000091262.15	ABCC6	chr16	16148928	16223522	-	protein_coding	-0.106053	2.76464	0.0677883	0.797687	0.974618
ENSG00000091317.8	CMTM6	chr3	32481312	32502852	-	protein_coding	-0.276574	8.15877	2.73548	0.116342	0.421478
ENSG00000091409.15	ITGA6	chr2	172427354	172506459	+	protein_coding	0.118276	6.453	0.115801	0.73777	0.941044
ENSG00000105559.12	PLEKHA4	chr19	48837097	48868617	-	protein_coding	2.53254	4.15427	10.1137	0.00543337	0.116159
ENSG00000091436.17	MAP3K20	chr2	173075435	173268015	+	protein_coding	0.12	6.25799	0.313405	0.582843	0.851676
ENSG00000198075.10	SULT1C4	chr2	108377911	108388989	+	protein_coding	2.52336	0.758043	13.0004	0.0021588	0.0780401
ENSG00000091490.11	SEL1L3	chr4	25747433	25863760	-	protein_coding	-1.3702	1.36372	2.45603	0.135354	0.450291
ENSG00000091513.16	TF	chr3	133746040	133796641	+	protein_coding	1.68397	-2.27643	2.29247	0.15342	0.480356
ENSG00000091527.16	CDV3	chr3	133573686	133590261	+	protein_coding	0.00296	6.02034	0.00030729	0.986217	1
ENSG00000091536.19	MYO15A	chr17	18108706	18179802	+	protein_coding	0.0346772	2.45666	0.016416	0.899542	1
ENSG00000091542.9	ALKBH5	chr17	18183078	18209954	+	protein_coding	-0.214008	6.54222	2.89497	0.106929	0.409141
ENSG00000091592.16	NLRP1	chr17	5499427	5619424	-	protein_coding	1.59189	-0.687257	3.00461	0.100982	0.400691
ENSG00000091622.16	PITPNM3	chr17	6451263	6556555	-	protein_coding	0.173079	4.13387	1.25023	0.278938	0.593111
ENSG00000198077.10	CYP2A7	chr19	40875439	40882752	-	protein_coding	2.51536	-2.19969	5.63034	0.0296097	0.244103
ENSG00000091651.9	ORC6	chr16	46689643	46698394	+	protein_coding	-0.339533	2.34076	1.14742	0.298945	0.614306
ENSG00000256612.7	CYP2B7P	chr19	40924219	40950660	+	transcribed_unprocessed_pseudogene	2.50617	4.91449	29.906	4.05e-05	0.014709
ENSG00000091732.17	ZC3HC1	chr7	130018287	130051451	-	protein_coding	0.0572062	4.05285	0.215884	0.648043	0.889078
ENSG00000107742.13	SPOCK2	chr10	72059034	72089032	-	protein_coding	2.4999	-1.85908	9.34716	0.00707726	0.132132
ENSG00000091844.8	RGS17	chr6	153004459	153131282	-	protein_coding	1.25542	-3.27777	0.825756	0.376106	0.691739
ENSG00000104879.5	CKM	chr19	45306413	45322875	-	protein_coding	2.496	-2.12756	13.0778	0.00210902	0.0772158
ENSG00000091947.10	TMEM101	chr17	44011188	44023946	-	protein_coding	0.0642196	3.83301	0.22872	0.638519	0.883337
ENSG00000091972.18	CD200	chr3	112332347	112362812	+	protein_coding	0	-2.47358	0	1	1
ENSG00000091986.16	CCDC80	chr3	112596797	112649530	-	protein_coding	1.01698	-2.36689	1.45249	0.244509	0.556276
ENSG00000092010.15	PSME1	chr14	24136163	24138967	+	protein_coding	0.164855	7.06385	1.34484	0.262085	0.574668
ENSG00000092020.10	PPP2R3C	chr14	35085467	35122517	-	protein_coding	0.271708	3.55054	2.20455	0.155767	0.484024
ENSG00000092036.18	HAUS4	chr14	22946228	22957161	-	protein_coding	-0.071527	5.038	0.505356	0.48672	0.789552
ENSG00000092051.17	JPH4	chr14	23568035	23578790	-	protein_coding	0	-3.56689	0	1	1
ENSG00000092068.20	SLC7A8	chr14	23125295	23183674	-	protein_coding	0.0877058	7.52202	0.348902	0.562446	0.842835
ENSG00000092094.11	OSGEP	chr14	20446401	20455089	-	protein_coding	0.00591898	4.86291	0.00334709	0.954534	1
ENSG00000084628.10	NKAIN1	chr1	31179745	31239887	-	protein_coding	2.49574	-0.667755	13.4096	0.0019096	0.0743187
ENSG00000175591.12	P2RY2	chr11	73218281	73242427	+	protein_coding	2.48223	0.58411	22.3063	0.00019242	0.025816
ENSG00000092108.21	SCFD1	chr14	30622311	30735850	+	protein_coding	0.0427378	5.62641	0.200573	0.659869	0.895501
ENSG00000092140.16	G2E3	chr14	30559158	30620064	+	protein_coding	-0.295099	3.94565	3.32216	0.0858487	0.381829
ENSG00000092148.13	HECTD1	chr14	31100112	31207804	-	protein_coding	-0.211248	7.14844	1.83312	0.193347	0.540013
ENSG00000164292.13	RHOBTB3	chr5	95713522	95824383	+	protein_coding	2.47669	3.06154	14.5778	0.00135872	0.0647943
ENSG00000092200.12	RPGRIP1	chr14	21287939	21351301	+	protein_coding	0.12627	-0.302232	0.16759	0.687334	0.909834
ENSG00000092201.10	SUPT16H	chr14	21351476	21384019	-	protein_coding	-0.0383583	7.43274	0.112032	0.741905	0.94267
ENSG00000092203.15	TOX4	chr14	21476597	21499175	+	protein_coding	-0.0261658	6.76654	0.0696711	0.794964	0.973085
ENSG00000092208.17	GEMIN2	chr14	39114223	39136973	+	protein_coding	0.090736	2.51251	0.156624	0.697168	0.916256
ENSG00000092295.12	TGM1	chr14	24249114	24264432	-	protein_coding	0.325535	-0.136217	0.531445	0.475847	0.780114
ENSG00000092330.18	TINF2	chr14	24239643	24242674	-	protein_coding	0.0408427	5.53343	0.107804	0.746636	0.945576
ENSG00000092421.17	SEMA6A	chr5	116443555	116574823	-	protein_coding	-0.100975	-1.51597	0.0206487	0.887416	1
ENSG00000237541.4	HLA-DQA2	chr6	32741391	32747198	+	protein_coding	2.47605	-2.76274	5.4086	0.0325617	0.252712
ENSG00000128641.19	MYO1B	chr2	191245185	191425389	+	protein_coding	2.47208	2.78434	5.10012	0.0372473	0.267489
ENSG00000092470.12	WDR76	chr15	43826980	43868412	+	protein_coding	-0.147282	4.5419	0.365331	0.55348	0.838077
ENSG00000115919.15	KYNU	chr2	142877657	143055833	+	protein_coding	2.4678	1.19946	21.5625	0.000227931	0.0284391
ENSG00000092531.10	SNAP23	chr15	42491233	42545356	+	protein_coding	-0.198052	6.54127	2.12357	0.16313	0.493743
ENSG00000092607.15	TBX15	chr1	118883046	118989556	-	protein_coding	1.53019	-2.82196	2.24712	0.15206	0.478324
ENSG00000092621.13	PHGDH	chr1	119648411	119744218	+	protein_coding	0.0762451	7.09092	0.336402	0.569462	0.846708
ENSG00000095303.17	PTGS1	chr9	122370530	122395703	+	protein_coding	2.46425	-2.2994	7.61005	0.0133521	0.172878
ENSG00000250682.6	LINC00491	chr5	102604220	102671765	-	lncRNA	2.46318	-1.21134	9.02579	0.0079282	0.139152
ENSG00000230798.5	FOXD3-AS1	chr1	63320884	63324441	-	lncRNA	2.46125	-0.112266	9.46063	0.00680183	0.128972
ENSG00000092847.13	AGO1	chr1	35869808	35930532	+	protein_coding	-0.0943825	5.91105	0.874945	0.362585	0.677371
ENSG00000092850.12	TEKT2	chr1	36084094	36088275	+	protein_coding	-0.0891713	2.39459	0.0703693	0.793965	0.972619
ENSG00000092853.14	CLSPN	chr1	35720218	35769978	-	protein_coding	-0.127931	4.04686	0.293494	0.594965	0.857935
ENSG00000092871.17	RFFL	chr17	35005990	35089319	-	protein_coding	-0.0522018	5.26825	0.123474	0.72958	0.935915
ENSG00000114113.6	RBP2	chr3	139452884	139480747	-	protein_coding	2.45991	-2.45815	5.24441	0.0349654	0.259307
ENSG00000092931.11	MFSD11	chr17	76735865	76781449	+	protein_coding	-0.182437	4.97003	2.51102	0.131332	0.443214
ENSG00000266256.3	LINC00683	chr18	76528652	76670111	+	lncRNA	2.45316	-2.074	8.04844	0.0113182	0.16038
ENSG00000092969.12	TGFB2	chr1	218345336	218444619	+	protein_coding	-0.219027	0.68406	0.304597	0.588141	0.854261
ENSG00000092978.11	GPATCH2	chr1	217426992	217631090	-	protein_coding	-0.0261795	6.03078	0.0228748	0.881549	1
ENSG00000093000.19	NUP50	chr22	45163925	45188017	+	protein_coding	-0.392839	5.28181	4.33685	0.0525861	0.307048
ENSG00000093009.11	CDC45	chr22	19479457	19520612	+	protein_coding	0.0185205	2.79746	0.00715491	0.93357	1
ENSG00000093010.14	COMT	chr22	19941733	19969975	+	protein_coding	-0.207776	4.77396	1.34247	0.262492	0.574987
ENSG00000130508.11	PXDN	chr2	1631887	1744852	-	protein_coding	2.44622	4.69057	7.70947	0.0128568	0.16988
ENSG00000093100.13	AC016026.1	chr22	17787652	17811497	-	lncRNA	-0.268726	1.00392	0.291335	0.596311	0.858391
ENSG00000093144.19	ECHDC1	chr6	127288712	127343609	-	protein_coding	0.134052	4.5335	2.14411	0.161223	0.491473
ENSG00000162511.8	LAPTM5	chr1	30732469	30757774	-	protein_coding	2.44036	2.34861	38.0683	9.92e-06	0.0100211
ENSG00000093183.14	SEC22C	chr3	42547969	42601080	-	protein_coding	-0.0291466	6.07912	0.0304762	0.86346	1
ENSG00000093217.11	XYLB	chr3	38346760	38421348	+	protein_coding	-0.291133	2.65378	1.37006	0.257823	0.569404
ENSG00000094631.21	HDAC6	chrX	48801377	48824982	+	protein_coding	-0.0694457	5.862	0.634978	0.436437	0.744826
ENSG00000094755.17	GABRP	chr5	170763350	170814047	+	protein_coding	0.921383	-1.03338	1.67112	0.213267	0.556276
ENSG00000140481.15	CCDC33	chr15	74202705	74336472	+	protein_coding	2.43979	-0.535159	5.63807	0.0295125	0.244051
ENSG00000094804.12	CDC6	chr17	40287879	40304657	+	protein_coding	0.00115463	4.66707	5.19e-05	0.994335	1
ENSG00000094841.14	UPRT	chrX	75156388	75304885	+	protein_coding	0.0144743	4.22407	0.0127095	0.91155	1
ENSG00000094880.11	CDC23	chr5	138187650	138213343	-	protein_coding	0.0448314	5.27762	0.140543	0.712341	0.925275
ENSG00000094914.14	AAAS	chr12	53307456	53324864	-	protein_coding	-0.0487154	5.62251	0.178709	0.677742	0.906014
ENSG00000094916.16	CBX5	chr12	54230942	54280133	-	protein_coding	-0.132536	8.63154	0.589447	0.453083	0.759015
ENSG00000094963.14	FMO2	chr1	171185249	171212686	+	protein_coding	1.71206	-3.31264	1.64846	0.232927	0.556276
ENSG00000094975.14	SUCO	chr1	172532349	172611833	+	protein_coding	-0.134304	7.41703	0.463308	0.505176	0.804677
ENSG00000095002.15	MSH2	chr2	47403067	47663146	+	protein_coding	-0.157423	5.82304	1.54081	0.231221	0.556276
ENSG00000095015.6	MAP3K1	chr5	56815549	56896152	+	protein_coding	-0.141356	6.08378	0.377427	0.547054	0.833872
ENSG00000095059.16	DHPS	chr19	12675717	12681880	-	protein_coding	0.135467	5.67545	1.04549	0.320768	0.63724
ENSG00000095066.11	HOOK2	chr19	12763003	12872740	-	protein_coding	-0.196258	6.23129	1.84879	0.191547	0.537291
ENSG00000095139.14	ARCN1	chr11	118572390	118603033	+	protein_coding	-0.207575	7.22303	3.45528	0.0803114	0.369728
ENSG00000095203.14	EPB41L4B	chr9	109171975	109320964	-	protein_coding	0.202345	2.37795	0.255995	0.619332	0.872952
ENSG00000095209.12	TMEM38B	chr9	105694541	105776629	+	protein_coding	1.03922	-1.06174	3.97264	0.0624159	0.330434
ENSG00000095261.14	PSMD5	chr9	120815496	120842951	-	protein_coding	-0.128279	6.08163	2.37162	0.14182	0.461128
ENSG00000196408.11	NOXO1	chr16	1978917	1984192	-	protein_coding	2.43878	0.618644	18.6245	0.000461185	0.0392266
ENSG00000095319.14	NUP188	chr9	128947699	129007096	+	protein_coding	0.0293752	6.19885	0.0761795	0.785844	0.967807
ENSG00000286782.1	AL355377.3	chr9	35012963	35016076	-	lncRNA	2.4356	-2.22974	6.86942	0.0215431	0.213021
ENSG00000118094.12	TREH	chr11	118657316	118679690	-	protein_coding	2.435	-2.53875	9.00127	0.00799775	0.139152
ENSG00000119630.14	PGF	chr14	74941834	74955626	-	protein_coding	2.43307	1.47767	32.3155	2.61e-05	0.0117946
ENSG00000095383.20	TBC1D2	chr9	98199011	98255649	-	protein_coding	0.187313	4.93449	3.07507	0.0973683	0.39956
ENSG00000095397.16	WHRN	chr9	114402080	114505473	-	protein_coding	-0.181835	4.7249	1.81696	0.195227	0.542503
ENSG00000095485.18	CWF19L1	chr10	100232298	100267680	-	protein_coding	-0.0742053	4.60736	0.694766	0.416016	0.725566
ENSG00000261757.1	AC005592.1	chr5	142703782	142705421	+	lncRNA	2.42467	-2.51601	5.06776	0.0377823	0.269061
ENSG00000095564.14	BTAF1	chr10	91923770	92030325	+	protein_coding	0.226839	5.54228	1.21619	0.285357	0.599565
ENSG00000095574.12	IKZF5	chr10	122990807	123008812	-	protein_coding	-0.106928	4.85541	0.78985	0.386451	0.698844
ENSG00000057468.7	MSH4	chr1	75796882	75913242	+	protein_coding	2.41339	-2.00291	5.18563	0.0358751	0.261684
ENSG00000095587.9	TLL2	chr10	96364608	96513926	-	protein_coding	0.0820267	-3.27636	0.00282551	0.958223	1
ENSG00000095596.12	CYP26A1	chr10	93073475	93077885	+	protein_coding	0.0368973	-2.80591	0.0014967	0.969587	1
ENSG00000095627.9	TDRD1	chr10	114179270	114232304	+	protein_coding	0.897509	-1.94313	2.04639	0.17055	0.505711
ENSG00000113209.9	PCDHB5	chr5	141135206	141138615	+	protein_coding	2.4128	-2.18113	5.35215	0.033366	0.25408
ENSG00000095713.14	CRTAC1	chr10	97865000	98030828	-	protein_coding	2.30162	-3.26482	1.93268	0.191625	0.537453
ENSG00000095739.11	BAMBI	chr10	28677510	28682932	+	protein_coding	0.739876	-1.37186	1.1273	0.303088	0.61817
ENSG00000095752.7	IL11	chr19	55364382	55370463	-	protein_coding	-0.297459	-0.252914	0.720588	0.407654	0.718053
ENSG00000163380.16	LMOD3	chr3	69106065	69123032	-	protein_coding	2.40915	-2.69517	5.35591	0.0333117	0.253739
ENSG00000095787.23	WAC	chr10	28532493	28623112	+	protein_coding	-0.336037	7.59258	2.45855	0.135166	0.449959
ENSG00000163017.14	ACTG2	chr2	73892314	73919865	+	protein_coding	2.40715	-2.74891	10.9381	0.00412835	0.10507
ENSG00000095906.17	NUBP2	chr16	1782932	1789186	+	protein_coding	0.175971	6.83865	1.22324	0.284013	0.598249
ENSG00000249203.2	LINC02224	chr5	44495099	44658569	-	lncRNA	2.40711	0.910919	11.5882	0.0033461	0.0950364
ENSG00000150782.12	IL18	chr11	112143253	112164096	-	protein_coding	2.39868	0.948791	14.5717	0.00136109	0.0647943
ENSG00000096060.15	FKBP5	chr6	35573585	35728583	-	protein_coding	0.384198	3.57678	1.57376	0.226503	0.556276
ENSG00000096063.16	SRPK1	chr6	35832966	35921342	-	protein_coding	0.0546833	5.63877	0.149849	0.703445	0.919277
ENSG00000260816.2	AC027279.1	chr16	78895361	78899644	+	lncRNA	2.39817	-1.08407	10.2165	0.0052478	0.115081
ENSG00000096080.11	MRPS18A	chr6	43671303	43687791	-	protein_coding	0.218751	4.98985	3.69545	0.0713464	0.349744
ENSG00000168621.15	GDNF	chr5	37812677	37840041	-	protein_coding	2.3928	-2.31938	12.8856	0.00223517	0.0788305
ENSG00000096092.6	TMEM14A	chr6	52671113	52686588	+	protein_coding	0.0936605	4.39438	0.711561	0.410547	0.720536
ENSG00000096093.16	EFHC1	chr6	52362123	52529886	+	protein_coding	-0.166263	5.29514	0.801592	0.383022	0.697491
ENSG00000096384.20	HSP90AB1	chr6	44246166	44253888	+	protein_coding	-0.161792	10.788	1.95359	0.180034	0.519156
ENSG00000096401.8	CDC5L	chr6	44387706	44450425	+	protein_coding	-0.184323	6.17549	4.23488	0.0551445	0.313505
ENSG00000096433.11	ITPR3	chr6	33620365	33696574	+	protein_coding	-0.167636	6.74757	1.44542	0.245615	0.556482
ENSG00000096654.15	ZNF184	chr6	27450743	27473118	-	protein_coding	-0.10549	4.06418	0.765933	0.39358	0.705513
ENSG00000096696.14	DSP	chr6	7541617	7586714	+	protein_coding	0.274697	9.43785	3.45268	0.0804156	0.369918
ENSG00000096717.12	SIRT1	chr10	67884656	67918390	+	protein_coding	-0.216773	5.46486	1.83189	0.19349	0.540033
ENSG00000096746.17	HNRNPH3	chr10	68331174	68343191	+	protein_coding	-0.165844	6.69617	1.35177	0.260906	0.573164
ENSG00000115641.19	FHL2	chr2	105357712	105438513	-	protein_coding	2.38973	-0.511158	12.3583	0.00262705	0.0851202
ENSG00000096968.14	JAK2	chr9	4984390	5129948	+	protein_coding	-0.119363	4.02987	0.503026	0.487712	0.790489
ENSG00000096996.16	IL12RB1	chr19	18058995	18098944	-	protein_coding	2.92988	-3.52521	4.23419	0.0638092	0.333961
ENSG00000097007.19	ABL1	chr9	130713016	130887675	+	protein_coding	-0.0984084	7.0213	0.987156	0.334262	0.649405
ENSG00000097021.19	ACOT7	chr1	6264269	6394391	-	protein_coding	0.332317	3.51189	4.19388	0.0562136	0.315789
ENSG00000097033.14	SH3GLB1	chr1	86704570	86748184	+	protein_coding	-0.0768788	6.36203	0.404807	0.533024	0.827124
ENSG00000097046.13	CDC7	chr1	91500851	91525764	+	protein_coding	0.018693	3.73186	0.00783873	0.930477	1
ENSG00000097096.9	SYDE2	chr1	85156889	85201016	-	protein_coding	-0.0051481	1.72819	0.000159366	0.990074	1
ENSG00000099139.14	PCSK5	chr9	75890644	76362975	+	protein_coding	0.657173	-3.08534	0.30852	0.587273	0.853698
ENSG00000099194.6	SCD	chr10	100347233	100364826	+	protein_coding	0.450101	6.06474	0.484195	0.495858	0.797687
ENSG00000099203.7	TMED1	chr19	10832067	10836318	-	protein_coding	0.0637661	4.72936	0.292042	0.59587	0.858251
ENSG00000099204.20	ABLIM1	chr10	114431113	114768061	-	protein_coding	-0.0849214	6.79464	0.278336	0.604558	0.862639
ENSG00000099219.14	ERMP1	chr9	5765076	5833117	-	protein_coding	0.293515	6.11846	3.44688	0.0806482	0.370593
ENSG00000099246.17	RAB18	chr10	27504174	27542239	+	protein_coding	-0.154847	6.8069	0.357262	0.557848	0.840718
ENSG00000099250.18	NRP1	chr10	33177492	33336262	-	protein_coding	0.211271	-0.900874	0.0886872	0.769433	0.958299
ENSG00000099251.14	HSD17B7P2	chr10	38356380	38378505	+	transcribed_unprocessed_pseudogene	-0.267399	1.65844	0.7131	0.410051	0.720139
ENSG00000249332.2	LINC02149	chr5	15112120	15266541	-	lncRNA	2.38889	-2.07661	8.23661	0.0122563	0.167211
ENSG00000099260.11	PALMD	chr1	99646113	99694541	+	protein_coding	2.0001	-1.39779	0.629673	0.438325	0.746327
ENSG00000167701.14	GPT	chr8	144502973	144507174	+	protein_coding	2.38689	0.431317	33.5277	2.11e-05	0.0115327
ENSG00000099284.14	MACROH2A2	chr10	70052846	70112282	+	protein_coding	-0.358943	4.93885	1.0795	0.313249	0.629159
ENSG00000139626.16	ITGB7	chr12	53191323	53207282	-	protein_coding	2.38356	0.784704	10.8828	0.0042039	0.105584
ENSG00000265190.7	ANXA8	chr10	47460162	47484158	-	protein_coding	2.38307	-1.36915	7.74619	0.0126792	0.168988
ENSG00000170835.16	CEL	chr9	133061978	133071863	+	protein_coding	2.3763	3.24889	53.1167	1.21e-06	0.00537674
ENSG00000099330.9	OCEL1	chr19	17226213	17229219	+	protein_coding	0.067135	3.85576	0.106353	0.748284	0.946608
ENSG00000099331.13	MYO9B	chr19	17075781	17214537	+	protein_coding	0.0039733	5.79809	0.00170617	0.96753	1
ENSG00000135749.19	PCNX2	chr1	232983435	233295725	-	protein_coding	2.36995	1.31698	14.7745	0.00128482	0.0634475
ENSG00000099338.23	CATSPERG	chr19	38335775	38370943	+	protein_coding	0.616441	2.93449	4.18655	0.0564072	0.315789
ENSG00000070019.5	GUCY2C	chr12	14612632	14696599	-	protein_coding	2.36677	-2.62005	4.69761	0.044575	0.28892
ENSG00000099364.17	FBXL19	chr16	30923055	30948783	+	protein_coding	-0.136891	6.00866	1.22342	0.283977	0.598249
ENSG00000232810.4	TNF	chr6	31575565	31578336	+	protein_coding	2.36311	-2.70422	7.71466	0.0128315	0.169845
ENSG00000099377.14	HSD3B7	chr16	30985207	30989147	+	protein_coding	0.23394	6.06058	2.76605	0.114463	0.419967
ENSG00000099381.18	SETD1A	chr16	30957754	30984664	+	protein_coding	-0.277846	6.36998	4.37619	0.051636	0.30479
ENSG00000099385.11	BCL7C	chr16	30833626	30894960	-	protein_coding	0.0460699	5.91365	0.0647874	0.802113	0.97737
ENSG00000099399.6	MAGEB2	chrX	30215563	30220089	+	protein_coding	1.32317	-2.91414	1.2468	0.282786	0.597069
ENSG00000099617.4	EFNA2	chr19	1285873	1301431	+	protein_coding	-0.35554	-2.52262	0.242413	0.628717	0.878178
ENSG00000099622.14	CIRBP	chr19	1259384	1274880	+	protein_coding	0.411233	8.73891	4.27269	0.0541792	0.311271
ENSG00000099624.8	ATP5F1D	chr19	1241746	1244825	+	protein_coding	0.241869	5.61649	0.9486	0.343625	0.65996
ENSG00000099625.13	CBARP	chr19	1228287	1238027	-	protein_coding	0.713941	-0.0280784	2.11184	0.164231	0.495497
ENSG00000099715.14	PCDH11Y	chrY	5000226	5742224	+	protein_coding	-1.62557	-3.5666	1.53562	0.245217	0.556276
ENSG00000099769.6	IGFALS	chr16	1790413	1794971	-	protein_coding	0.128039	3.42901	0.147671	0.705498	0.920458
ENSG00000099783.12	HNRNPM	chr19	8444767	8489114	+	protein_coding	-0.00430669	8.00442	0.00127311	0.971949	1
ENSG00000170819.5	BFSP2	chr3	133400056	133475222	+	protein_coding	2.35521	-2.43039	4.97141	0.0394281	0.272707
ENSG00000099795.7	NDUFB7	chr19	14566078	14572066	-	protein_coding	0.36738	5.53597	2.9821	0.102171	0.401889
ENSG00000103034.14	NDRG4	chr16	58462846	58513628	+	protein_coding	2.3527	3.18418	13.3466	0.00194576	0.0746376
ENSG00000099800.8	TIMM13	chr19	2425625	2427586	-	protein_coding	0.257054	5.33659	3.55441	0.0764596	0.361808
ENSG00000099804.9	CDC34	chr19	531760	542092	+	protein_coding	0.203244	4.7589	1.33124	0.264423	0.577045
ENSG00000099810.21	MTAP	chr9	21802636	21937651	+	protein_coding	-0.0462851	4.82991	0.118232	0.735143	0.939485
ENSG00000099812.9	MISP	chr19	751112	764318	+	protein_coding	0.0970345	5.20902	0.262249	0.615116	0.86997
ENSG00000099814.16	CEP170B	chr14	104865268	104896770	+	protein_coding	0.187789	6.34698	3.05832	0.0982132	0.399751
ENSG00000099817.12	POLR2E	chr19	1086574	1095380	-	protein_coding	0.250315	6.11041	3.58434	0.0753397	0.359054
ENSG00000099821.14	POLRMT	chr19	617221	633537	-	protein_coding	-0.0453126	4.97583	0.200691	0.659775	0.895419
ENSG00000099822.3	HCN2	chr19	589881	617159	+	protein_coding	0.628329	0.568048	3.40888	0.0821922	0.374274
ENSG00000099834.19	CDHR5	chr11	616577	626078	-	protein_coding	0.112898	-3.3802	0.00642966	0.979537	1
ENSG00000189058.9	APOD	chr3	195568705	195584033	-	protein_coding	2.34984	3.24948	13.8602	0.00167185	0.0697723
ENSG00000099849.15	RASSF7	chr11	560404	564025	+	protein_coding	0.166467	3.668	0.708495	0.411537	0.721527
ENSG00000099860.9	GADD45B	chr19	2476122	2478259	+	protein_coding	-0.236983	2.90318	1.77833	0.199811	0.549246
ENSG00000099864.18	PALM	chr19	708935	748329	+	protein_coding	-0.150555	4.96202	1.20743	0.28704	0.601854
ENSG00000099866.15	MADCAM1	chr19	489176	505343	+	protein_coding	0.0415934	-1.85325	0.00149428	0.971064	1
ENSG00000175315.3	CST6	chr11	66012008	66013505	+	protein_coding	2.34871	-1.97006	7.64086	0.0131964	0.172093
ENSG00000185345.23	PRKN	chr6	161347417	162727775	-	protein_coding	2.34301	-2.43371	7.44859	0.0142033	0.178141
ENSG00000099899.15	TRMT2A	chr22	20111875	20117392	-	protein_coding	0.104681	4.20142	0.58493	0.454791	0.761015
ENSG00000099901.17	RANBP1	chr22	20115938	20127355	+	protein_coding	-7.85e-05	5.14123	4.88e-07	0.999451	1
ENSG00000285830.1	AL109628.2	chr14	39147833	39151363	+	lncRNA	2.34076	-2.89752	5.77221	0.027882	0.237825
ENSG00000099910.17	KLHL22	chr22	20441519	20495844	-	protein_coding	-0.174266	4.16039	2.31939	0.146011	0.46842
ENSG00000099917.17	MED15	chr22	20495913	20587632	+	protein_coding	0.109925	5.23696	0.701167	0.413918	0.723727
ENSG00000099940.12	SNAP29	chr22	20859007	20891214	+	protein_coding	0.164804	5.74592	2.16278	0.159512	0.489557
ENSG00000099942.13	CRKL	chr22	20917407	20953747	+	protein_coding	-0.107288	5.83358	0.621177	0.441377	0.748944
ENSG00000099949.21	LZTR1	chr22	20982269	20999032	+	protein_coding	0.195851	4.76622	2.74562	0.115715	0.420833
ENSG00000099953.10	MMP11	chr22	23768226	23784316	+	protein_coding	-0.16188	0.794172	0.135649	0.717156	0.927989
ENSG00000099956.20	SMARCB1	chr22	23786931	23838009	+	protein_coding	0.00281415	5.57775	0.000679903	0.979499	1
ENSG00000099957.16	P2RX6	chr22	21009808	21028830	+	protein_coding	0	-3.52862	0	1	1
ENSG00000099958.15	DERL3	chr22	23834503	23839128	-	protein_coding	0.593471	-0.138699	2.64344	0.122226	0.430112
ENSG00000099968.18	BCL2L13	chr22	17628855	17730855	+	protein_coding	0.0979476	4.89515	1.22798	0.283112	0.597275
ENSG00000099974.8	DDTL	chr22	23966888	23972556	+	protein_coding	-0.471416	-2.39838	0.58115	0.456228	0.762325
ENSG00000099977.14	DDT	chr22	23971365	23979828	-	protein_coding	0.175669	3.50729	1.02335	0.325798	0.641473
ENSG00000099984.11	GSTT2	chr22	23980058	23983915	+	polymorphic_pseudogene	1.71335	-3.44977	1.40017	0.256213	0.568044
ENSG00000099985.4	OSM	chr22	30262829	30266851	-	protein_coding	0	-3.60849	0	1	1
ENSG00000099991.18	CABIN1	chr22	24011192	24178628	+	protein_coding	0.230334	5.74681	2.95846	0.103436	0.403134
ENSG00000099992.16	TBC1D10A	chr22	30291990	30326947	-	protein_coding	-0.157443	3.56293	1.52037	0.234212	0.556276
ENSG00000147689.16	FAM83A	chr8	123178960	123210079	+	protein_coding	2.33439	0.649435	15.0599	0.00118549	0.0615761
ENSG00000099995.19	SF3A1	chr22	30331988	30356919	-	protein_coding	-0.0289966	6.6516	0.0687149	0.796342	0.973741
ENSG00000152661.9	GJA1	chr6	121435595	121449727	+	protein_coding	2.33323	0.730411	7.91639	0.0118913	0.164462
ENSG00000099999.15	RNF215	chr22	30368811	30421771	-	protein_coding	-0.206785	2.36461	1.21506	0.285573	0.599788
ENSG00000100003.18	SEC14L2	chr22	30396941	30425303	+	protein_coding	-0.0483864	2.09043	0.0144504	0.905715	1
ENSG00000100012.12	SEC14L3	chr22	30447959	30472017	-	protein_coding	1.63957	-3.41622	1.39136	0.257647	0.569142
ENSG00000100014.20	SPECC1L	chr22	24270817	24417739	+	protein_coding	0.0691751	5.19802	0.329818	0.573228	0.848768
ENSG00000100023.19	PPIL2	chr22	21666009	21700015	+	protein_coding	-0.0262223	4.91204	0.062975	0.804838	0.979164
ENSG00000100024.15	UPB1	chr22	24494107	24528390	+	protein_coding	2.47925	-3.52587	2.97062	0.106581	0.408416
ENSG00000237172.4	B3GNT9	chr16	67148104	67150998	-	protein_coding	2.33212	2.82488	6.44733	0.0210881	0.210945
ENSG00000100028.12	SNRPD3	chr22	24555958	24582052	+	protein_coding	0.0307606	5.92718	0.118612	0.734735	0.939234
ENSG00000100029.18	PES1	chr22	30576625	30607083	-	protein_coding	-0.0112453	4.92769	0.00938629	0.923943	1
ENSG00000100030.15	MAPK1	chr22	21759657	21867680	-	protein_coding	0.059909	6.22192	0.175451	0.680515	0.907036
ENSG00000240747.8	KRBOX1	chr3	42809483	42942792	+	protein_coding	2.33121	-2.27033	8.11249	0.0110515	0.15966
ENSG00000100033.16	PRODH	chr22	18912777	18936553	-	protein_coding	1.49114	-0.604027	4.42084	0.0505817	0.303125
ENSG00000100034.14	PPM1F	chr22	21919425	21952848	-	protein_coding	0.0316595	3.30692	0.0467195	0.831425	0.994914
ENSG00000100036.13	SLC35E4	chr22	30635781	30669016	+	protein_coding	-0.125502	1.58469	0.163154	0.691265	0.91282
ENSG00000172236.17	TPSAB1	chr16	1240705	1242554	+	protein_coding	2.33111	3.78375	8.79738	0.00860334	0.143827
ENSG00000100056.12	ESS2	chr22	19130279	19144684	-	protein_coding	-0.0838307	3.65077	0.292726	0.595443	0.858006
ENSG00000100058.12	CRYBB2P1	chr22	25448105	25520854	+	transcribed_unprocessed_pseudogene	-0.233893	2.24471	1.03993	0.32202	0.638792
ENSG00000100060.18	MFNG	chr22	37469063	37486393	-	protein_coding	-1.98412	-2.59552	3.14594	0.0938868	0.393314
ENSG00000100065.15	CARD10	chr22	37490362	37519542	-	protein_coding	0.325373	3.00204	3.59546	0.0749285	0.357617
ENSG00000100068.13	LRP5L	chr22	25351418	25405377	-	protein_coding	-0.321116	1.93627	1.04622	0.320604	0.637009
ENSG00000100075.10	SLC25A1	chr22	19175581	19178739	-	protein_coding	0.0863904	5.29204	0.437207	0.517266	0.814171
ENSG00000100077.15	GRK3	chr22	25564675	25729294	+	protein_coding	-0.0511826	4.37598	0.127335	0.725568	0.933327
ENSG00000100078.4	PLA2G3	chr22	31134807	31140508	-	protein_coding	0.541375	1.67365	2.7525	0.115292	0.420726
ENSG00000100079.7	LGALS2	chr22	37570248	37582616	-	protein_coding	0.286401	-3.44548	0.0437277	0.838137	0.998776
ENSG00000100083.19	GGA1	chr22	37608725	37633564	+	protein_coding	0.0301971	4.94701	0.0674408	0.798194	0.974893
ENSG00000100084.14	HIRA	chr22	19330698	19447450	-	protein_coding	-0.141033	3.96286	1.61733	0.220454	0.556276
ENSG00000100092.24	SH3BP1	chr22	37634654	37656117	+	protein_coding	0.45902	2.65561	3.47545	0.0795096	0.368181
ENSG00000168032.10	ENTPD3	chr3	40387184	40428744	+	protein_coding	2.32578	1.19905	16.7087	0.000755797	0.0516659
ENSG00000100097.12	LGALS1	chr22	37675636	37679802	+	protein_coding	0.0997855	4.92462	0.195075	0.664249	0.898112
ENSG00000100099.21	HPS4	chr22	26443423	26483837	-	protein_coding	-0.0479589	5.01035	0.154734	0.698902	0.917009
ENSG00000100100.13	PIK3IP1	chr22	31281594	31292534	-	protein_coding	0.364164	3.87864	3.77608	0.068603	0.344149
ENSG00000100101.15	Z83844.1	chr22	37686414	37726503	+	protein_coding	0.451559	-2.78079	0.257538	0.618286	0.872034
ENSG00000100104.13	SRRD	chr22	26483877	26494658	+	protein_coding	0.0497419	3.37938	0.0918989	0.765426	0.956942
[truncated: 24,700 more rows]

## Sheet: Suppl Table 8 B-A
Supplementary Table 8: Differential gene expression (DEG) for genes located at compartments that switch from B-status to A-status. P values calaculated from glmQLFTest method and adjusted for multiple testing with BH method.
gene.symbol	X	logFC	logCPM	LR	PValue	FDR	gene.id	chr	start	end	strand	gene.type
CHI3L2	ENSG00000064886.14	4.96654	2.04158	52.9254	3.46e-13	1.54e-09	ENSG00000064886.14	chr1	111200771	111243440	+	protein_coding
NPC2	ENSG00000119655.11	1.66401	4.23689	37.1249	1.11e-09	1.48e-06	ENSG00000119655.11	chr14	74476192	74494177	-	protein_coding
DRAM2	ENSG00000156171.14	0.797479	5.9779	24.7309	6.59e-07	0.000212033	ENSG00000156171.14	chr1	111117333	111140216	-	protein_coding
NYAP2	ENSG00000144460.12	3.09794	-0.287375	23.2687	1.41e-06	0.000355716	ENSG00000144460.12	chr2	225399710	225654018	+	protein_coding
GAS6-AS1	ENSG00000233695.2	1.93886	1.87385	17.9524	2.27e-05	0.00259535	ENSG00000233695.2	chr13	113815630	113845744	+	lncRNA
SLC49A3	ENSG00000169026.13	1.16891	3.915	17.7452	2.53e-05	0.00282127	ENSG00000169026.13	chr4	681829	689271	-	protein_coding
ABI3BP	ENSG00000154175.18	1.80344	3.5241	16.8818	3.98e-05	0.00377972	ENSG00000154175.18	chr3	100749156	100993515	-	protein_coding
APAF1	ENSG00000120868.14	-0.818849	4.63323	16.7182	4.34e-05	0.00404437	ENSG00000120868.14	chr12	98645290	98735433	+	protein_coding
ALG1L	ENSG00000189366.9	3.80309	0.546231	15.8028	7.03e-05	0.00572214	ENSG00000189366.9	chr3	125929275	125937039	-	protein_coding
GDNF	ENSG00000168621.15	2.38595	-2.31938	14.5266	0.000138195	0.00983877	ENSG00000168621.15	chr5	37812677	37840041	-	protein_coding
ANO10	ENSG00000160746.13	0.511587	5.61497	14.174	0.000166654	0.0112357	ENSG00000160746.13	chr3	43354859	43691594	-	protein_coding
AIG1	ENSG00000146416.19	0.57961	4.56195	14.0043	0.000182393	0.0116713	ENSG00000146416.19	chr6	143060496	143341058	+	protein_coding
SGMS2	ENSG00000164023.14	2.65153	-1.78694	12.7707	0.00035209	0.0185407	ENSG00000164023.14	chr4	107824563	107915047	+	protein_coding
BLNK	ENSG00000095585.17	0.514915	4.81084	12.4269	0.000423201	0.0211982	ENSG00000095585.17	chr10	96189171	96271587	-	protein_coding
CCDC14	ENSG00000175455.16	-0.645495	6.04838	11.6802	0.000631684	0.0278142	ENSG00000175455.16	chr3	123897305	123961408	-	protein_coding
KCND3	ENSG00000171385.9	-0.846745	5.00119	11.4559	0.000712667	0.0303942	ENSG00000171385.9	chr1	111770662	111989155	-	protein_coding
RASA3	ENSG00000185989.11	1.40468	0.663242	10.4194	0.001247	0.0428864	ENSG00000185989.11	chr13	113977783	114132623	-	protein_coding
NOS3	ENSG00000164867.11	4.76977	-0.927958	9.91569	0.00163876	0.0513516	ENSG00000164867.11	chr7	150991017	151014588	+	protein_coding
RIN3	ENSG00000100599.16	2.06349	0.308908	9.73204	0.00181083	0.0554988	ENSG00000100599.16	chr14	92513781	92688994	+	protein_coding
GAS6	ENSG00000183087.15	1.51154	1.15537	8.99806	0.00270267	0.0710196	ENSG00000183087.15	chr13	113820549	113864076	-	protein_coding
ATP6V1B1	ENSG00000116039.13	2.21088	-1.71001	8.90542	0.00284325	0.0726139	ENSG00000116039.13	chr2	70935900	70965431	+	protein_coding
SENP7	ENSG00000138468.16	-0.594426	4.63429	8.58604	0.0033875	0.0802479	ENSG00000138468.16	chr3	101324205	101513241	-	protein_coding
F2RL1	ENSG00000164251.5	1.64559	1.67793	7.74321	0.00539149	0.106387	ENSG00000164251.5	chr5	76818933	76835315	+	protein_coding
PDE6B-AS1	ENSG00000242686.4	-2.39907	-1.1023	7.7133	0.00548156	0.107278	ENSG00000242686.4	chr4	652850	656213	-	lncRNA
AC092042.3	ENSG00000273291.5	2.79475	-2.43654	7.70815	0.00549721	0.107284	ENSG00000273291.5	chr3	42809446	43055871	+	protein_coding
MTX3	ENSG00000177034.17	-0.639331	4.3216	7.22012	0.00720908	0.127108	ENSG00000177034.17	chr5	79976716	79991262	-	protein_coding
PSMB7	ENSG00000136930.13	0.439005	6.52143	7.1453	0.00751607	0.129769	ENSG00000136930.13	chr9	124353465	124415444	-	protein_coding
LPCAT1	ENSG00000153395.10	-0.634544	5.298	6.93876	0.00843477	0.138783	ENSG00000153395.10	chr5	1456480	1523962	-	protein_coding
ATP11B	ENSG00000058063.16	1.37195	-0.593979	6.8397	0.00891536	0.143473	ENSG00000058063.16	chr3	182793503	182921629	+	protein_coding
BTNL9	ENSG00000165810.17	1.61372	-1.14091	6.79465	0.00914315	0.145474	ENSG00000165810.17	chr5	181040225	181061521	+	protein_coding
GALNT2	ENSG00000143641.10	0.787745	6.1183	6.77884	0.00922448	0.145761	ENSG00000143641.10	chr1	230057990	230282122	+	protein_coding
ZNF445	ENSG00000185219.17	-0.524	5.82595	6.77532	0.00924267	0.145761	ENSG00000185219.17	chr3	44431705	44477670	-	protein_coding
SEMA3C	ENSG00000075223.14	1.57447	6.43811	6.58948	0.0102583	0.153672	ENSG00000075223.14	chr7	80742538	80922359	-	protein_coding
KIF15	ENSG00000163808.17	-0.50186	4.42752	6.37247	0.0115904	0.16359	ENSG00000163808.17	chr3	44761721	44873376	+	protein_coding
KRT5	ENSG00000186081.12	3.44851	-1.67059	6.29845	0.0120844	0.167462	ENSG00000186081.12	chr12	52514575	52520530	-	protein_coding
KLF15	ENSG00000163884.4	-1.03952	1.12933	6.1176	0.0133842	0.177639	ENSG00000163884.4	chr3	126342635	126357408	-	protein_coding
ADGRG7	ENSG00000144820.8	3.8336	-3.15564	6.07112	0.0137409	0.180096	ENSG00000144820.8	chr3	100609601	100695479	+	protein_coding
ZNF852	ENSG00000178917.16	-0.922574	1.67863	5.98001	0.0144689	0.185293	ENSG00000178917.16	chr3	44494847	44510636	-	protein_coding
SP110	ENSG00000135899.18	0.58488	3.84644	5.77086	0.0162941	0.197038	ENSG00000135899.18	chr2	230165186	230225729	-	protein_coding
KRT8	ENSG00000170421.12	0.464042	10.6398	5.73721	0.0166091	0.199116	ENSG00000170421.12	chr12	52897187	52949954	-	protein_coding
AC005062.1	ENSG00000243004.6	-1.09291	-0.870783	5.40437	0.0200863	0.220856	ENSG00000243004.6	chr7	19918981	20140453	-	lncRNA
RPL7P24	ENSG00000240003.2	-3.2738	-2.93441	5.31673	0.0211217	0.225722	ENSG00000240003.2	chr5	80500332	80501400	+	processed_pseudogene
ZXDC	ENSG00000070476.15	-0.323808	4.98691	5.21542	0.0223875	0.230359	ENSG00000070476.15	chr3	126437601	126475891	-	protein_coding
AC092902.1	ENSG00000239804.1	-3.57392	-3.48657	5.18817	0.0227411	0.231598	ENSG00000239804.1	chr3	125787888	125788146	-	processed_pseudogene
LYZL4	ENSG00000157093.9	3.56957	-3.15717	5.18169	0.0228261	0.232245	ENSG00000157093.9	chr3	42397083	42410610	-	protein_coding
RAPGEF6	ENSG00000158987.22	-0.424088	4.61938	5.17151	0.0229602	0.232744	ENSG00000158987.22	chr5	131423921	131635231	-	protein_coding
AC005865.2	ENSG00000287712.1	2.0126	-2.34518	5.16542	0.0230408	0.233274	ENSG00000287712.1	chr12	3300698	3318677	+	lncRNA
SV2C	ENSG00000122012.14	0.936414	1.53546	5.08366	0.0241524	0.238963	ENSG00000122012.14	chr5	76083383	76353939	+	protein_coding
MRPS22	ENSG00000175110.11	0.336098	4.61647	5.05543	0.0245489	0.240781	ENSG00000175110.11	chr3	139005806	139357223	+	protein_coding
SVOP	ENSG00000166111.10	3.60988	-3.2166	5.01495	0.0251293	0.243434	ENSG00000166111.10	chr12	108907741	109021068	-	protein_coding
AL049650.1	ENSG00000256566.1	2.5605	-2.82479	4.85883	0.0275049	0.25366	ENSG00000256566.1	chr20	2467212	2508907	-	protein_coding
TGFA	ENSG00000163235.16	0.779311	2.17835	4.78809	0.0286572	0.259177	ENSG00000163235.16	chr2	70447284	70554193	-	protein_coding
LRP1B	ENSG00000168702.18	2.28226	6.11936	4.73233	0.0296008	0.264039	ENSG00000168702.18	chr2	140231423	142131016	-	protein_coding
JMY	ENSG00000152409.9	-0.493248	4.86274	4.67847	0.0305429	0.268412	ENSG00000152409.9	chr5	79236131	79327211	+	protein_coding
ST8SIA5	ENSG00000101638.14	2.10185	-2.8969	4.60278	0.0319202	0.273055	ENSG00000101638.14	chr18	46667821	46759257	-	protein_coding
ZNF518A	ENSG00000177853.14	-0.377113	5.17623	4.48823	0.0341289	0.281727	ENSG00000177853.14	chr10	96129715	96205288	+	protein_coding
DOCK10	ENSG00000135905.19	1.1421	2.08711	4.43859	0.0351352	0.285466	ENSG00000135905.19	chr2	224765090	225042445	-	protein_coding
MTBP	ENSG00000172167.8	-0.576429	2.86882	4.41794	0.035563	0.288107	ENSG00000172167.8	chr8	120445400	120542133	+	protein_coding
PDZD2	ENSG00000133401.16	-0.436153	4.45299	4.41665	0.0355898	0.288107	ENSG00000133401.16	chr5	31639131	32110932	+	protein_coding
ZNF502	ENSG00000196653.12	1.99959	-2.27787	4.38113	0.0363388	0.291401	ENSG00000196653.12	chr3	44712643	44723831	+	protein_coding
COX16	ENSG00000133983.16	0.302187	5.22586	4.37735	0.0364196	0.291511	ENSG00000133983.16	chr14	70325081	70416984	-	protein_coding
GRM2	ENSG00000164082.15	-0.643457	0.102227	4.26873	0.0388199	0.301181	ENSG00000164082.15	chr3	51707068	51718613	+	protein_coding
LTBP2	ENSG00000119681.12	1.19205	0.331899	4.18821	0.040706	0.309268	ENSG00000119681.12	chr14	74498183	74612378	-	protein_coding
LINC02417	ENSG00000257048.1	2.95227	-3.48675	4.0327	0.0446265	0.322184	ENSG00000257048.1	chr12	3367833	3371346	+	lncRNA
COL4A4	ENSG00000081052.13	-2.11993	-0.361847	4.01643	0.0450591	0.323952	ENSG00000081052.13	chr2	227002714	227164453	-	protein_coding
ACMSD	ENSG00000153086.14	1.80869	-3.05851	3.90713	0.0480815	0.333273	ENSG00000153086.14	chr2	134838616	134902034	+	protein_coding
SLIT1	ENSG00000187122.17	2.95266	-3.18265	3.9059	0.0481167	0.333408	ENSG00000187122.17	chr10	96998038	97185959	-	protein_coding
SHC3	ENSG00000148082.10	0.660998	2.15186	3.89431	0.0484499	0.334223	ENSG00000148082.10	chr9	89005771	89178818	-	protein_coding
MALINC1	ENSG00000245146.7	-0.662626	1.62837	3.8837	0.0487569	0.33518	ENSG00000245146.7	chr5	140071312	140109274	-	lncRNA
CLSTN2	ENSG00000158258.16	0.602576	6.53222	3.77459	0.0520366	0.345125	ENSG00000158258.16	chr3	139935185	140577397	+	protein_coding
PAIP2B	ENSG00000124374.9	-0.467521	3.81038	3.72674	0.0535478	0.348773	ENSG00000124374.9	chr2	71182738	71227103	-	protein_coding
NCKAP5	ENSG00000176771.17	-0.466603	3.18713	3.71997	0.0537652	0.350018	ENSG00000176771.17	chr2	132671788	133568463	-	protein_coding
MYLK	ENSG00000065534.19	1.26098	0.91227	3.71628	0.0538843	0.350281	ENSG00000065534.19	chr3	123610049	123884332	-	protein_coding
SYNJ2BP	ENSG00000213463.5	-0.325881	5.76055	3.67225	0.0553254	0.355152	ENSG00000213463.5	chr14	70366499	70417090	-	protein_coding
TMEM38B	ENSG00000095209.12	1.0271	-1.06174	3.6246	0.0569314	0.35983	ENSG00000095209.12	chr9	105694541	105776629	+	protein_coding
KIAA1143	ENSG00000163807.6	-0.295267	6.53601	3.55644	0.0593149	0.36505	ENSG00000163807.6	chr3	44737661	44761619	-	protein_coding
ANKS1B	ENSG00000185046.18	0.553778	3.74557	3.5333	0.060148	0.367383	ENSG00000185046.18	chr12	98726457	99984654	-	protein_coding
AC097636.1	ENSG00000285749.2	-2.90025	-3.04132	3.5265	0.0603952	0.368022	ENSG00000285749.2	chr3	51798803	51833389	+	protein_coding
ANK1	ENSG00000029534.21	1.11922	-1.10227	3.48317	0.061996	0.372366	ENSG00000029534.21	chr8	41653220	41896762	-	protein_coding
CNMD	ENSG00000136110.13	-2.88057	-3.24754	3.45693	0.0629872	0.375828	ENSG00000136110.13	chr13	52703264	52739820	-	protein_coding
LRRC17	ENSG00000128606.13	1.35596	-0.598179	3.43521	0.0638203	0.377548	ENSG00000128606.13	chr7	102913000	102945111	+	protein_coding
LINC01160	ENSG00000231346.5	-1.54504	-2.09253	3.41436	0.0646316	0.379739	ENSG00000231346.5	chr1	111599655	111608723	-	lncRNA
CTNNBL1	ENSG00000132792.19	0.260311	5.04588	3.3292	0.0680601	0.388097	ENSG00000132792.19	chr20	37693955	37872129	+	protein_coding
WARS2	ENSG00000116874.12	0.267561	4.2635	3.27509	0.0703392	0.393363	ENSG00000116874.12	chr1	119031216	119140654	-	protein_coding
TECR	ENSG00000099797.15	0.400301	7.30399	3.25539	0.0711892	0.395466	ENSG00000099797.15	chr19	14517085	14565980	+	protein_coding
RASGRF1	ENSG00000058335.16	2.09132	-2.98019	3.13582	0.07659	0.410021	ENSG00000058335.16	chr15	78959906	79090780	-	protein_coding
ATP5ME	ENSG00000169020.10	0.518012	5.9608	3.0805	0.0792359	0.417323	ENSG00000169020.10	chr4	672436	674330	-	protein_coding
AKAP17A	ENSG00000197976.12	-0.288853	5.62574	3.06458	0.0800158	0.418704	ENSG00000197976.12	chrX	1591604	1602520	+	protein_coding
NDUFB7	ENSG00000099795.7	0.367161	5.53597	2.8841	0.0894578	0.439438	ENSG00000099795.7	chr19	14566078	14572066	-	protein_coding
GOLGA5	ENSG00000066455.13	-0.316718	6.71354	2.81566	0.0933488	0.447521	ENSG00000066455.13	chr14	92794305	92839947	+	protein_coding
BTNL8	ENSG00000113303.12	1.48071	-2.71754	2.79188	0.094743	0.449114	ENSG00000113303.12	chr5	180899077	180950906	+	protein_coding
ALPK1	ENSG00000073331.18	-0.223528	5.21532	2.73174	0.0983722	0.455488	ENSG00000073331.18	chr4	112285509	112442621	+	protein_coding
SHTN1	ENSG00000187164.20	0.316565	7.06574	2.65696	0.103097	0.463228	ENSG00000187164.20	chr10	116881477	117126586	-	protein_coding
PLAGL1	ENSG00000118495.20	-2.40359	-2.90985	2.5901	0.107534	0.468876	ENSG00000118495.20	chr6	143940300	144064599	-	protein_coding
AC093908.1	ENSG00000280219.1	-0.894628	-0.976267	2.56882	0.108989	0.470526	ENSG00000280219.1	chr4	147487971	147496062	+	TEC
DMGDH	ENSG00000132837.15	0.897228	-1.30929	2.49728	0.114043	0.478541	ENSG00000132837.15	chr5	78997564	79236038	-	protein_coding
AC092053.1	ENSG00000270367.1	2.45127	-3.06665	2.47889	0.115383	0.480353	ENSG00000270367.1	chr3	39285985	39287920	+	processed_pseudogene
KDM5A	ENSG00000073614.13	-0.216454	6.48481	2.4635	0.116519	0.482074	ENSG00000073614.13	chr12	280057	389320	-	protein_coding
SNTB1	ENSG00000172164.15	3.46011	-3.44795	2.41949	0.119834	0.488379	ENSG00000172164.15	chr8	120535745	120813273	-	protein_coding
GASK1A	ENSG00000144649.9	0.753451	1.42606	2.37878	0.122994	0.493046	ENSG00000144649.9	chr3	42979267	43060211	+	protein_coding
DCUN1D1	ENSG00000043093.15	-0.261	5.15102	2.37705	0.12313	0.493091	ENSG00000043093.15	chr3	182938074	182985953	-	protein_coding
ACSL6	ENSG00000164398.15	-0.991862	-2.18525	2.33637	0.126383	0.497908	ENSG00000164398.15	chr5	131949973	132012243	-	protein_coding
AL390195.2	ENSG00000260948.1	-0.631879	-0.0433759	2.29869	0.129483	0.502975	ENSG00000260948.1	chr1	111431046	111433068	-	lncRNA
EIF5A2	ENSG00000163577.8	2.18185	-2.74827	2.28331	0.130772	0.50475	ENSG00000163577.8	chr3	170888418	170908644	-	protein_coding
INKA2-AS1	ENSG00000227811.3	-0.560141	-0.680877	2.26756	0.132108	0.507175	ENSG00000227811.3	chr1	111739579	111747798	+	lncRNA
LINC01277	ENSG00000229017.7	1.24856	-2.01253	2.21834	0.136379	0.514636	ENSG00000229017.7	chr6	142966293	143059682	-	lncRNA
HPSE	ENSG00000173083.15	1.35501	-1.58875	2.1425	0.143268	0.523395	ENSG00000173083.15	chr4	83292461	83335153	-	protein_coding
LINC01750	ENSG00000231437.3	-0.982716	-1.16851	2.12848	0.144584	0.524541	ENSG00000231437.3	chr1	111989770	111998842	+	lncRNA
FKTN	ENSG00000106692.15	-0.28414	5.12006	2.11222	0.146127	0.525188	ENSG00000106692.15	chr9	105558122	105653820	+	protein_coding
ENTPD1	ENSG00000138185.20	1.32592	-2.47046	2.10858	0.146475	0.525338	ENSG00000138185.20	chr10	95711779	95877266	+	protein_coding
BTNL3	ENSG00000168903.9	1.88572	-3.23564	2.10521	0.146799	0.525338	ENSG00000168903.9	chr5	180988846	181006727	+	protein_coding
SYNJ2BP-COX16	ENSG00000258644.6	0.571286	0.643158	2.10399	0.146915	0.525338	ENSG00000258644.6	chr14	70326064	70417074	-	protein_coding
NPM1P25	ENSG00000229417.1	1.31182	-1.62049	2.09754	0.147537	0.525752	ENSG00000229417.1	chr10	96189366	96190219	-	processed_pseudogene
ABCD4	ENSG00000119688.21	-0.222798	4.46036	2.09194	0.148078	0.526207	ENSG00000119688.21	chr14	74285269	74303055	-	protein_coding
MKLN1	ENSG00000128585.18	-0.24042	5.87014	2.08554	0.1487	0.5269	ENSG00000128585.18	chr7	131110096	131496632	+	protein_coding
KRT4	ENSG00000170477.13	2.35775	-3.4525	2.05501	0.151707	0.532019	ENSG00000170477.13	chr12	52806549	52814116	-	protein_coding
CYP2U1-AS1	ENSG00000245293.3	0.435959	0.377937	2.01869	0.155373	0.535963	ENSG00000245293.3	chr4	107863473	107989679	-	lncRNA
FHL3	ENSG00000183386.10	0.455952	1.90509	1.93354	0.164372	0.549584	ENSG00000183386.10	chr1	37996770	38005606	-	protein_coding
ITM2C	ENSG00000135916.16	0.555895	1.22816	1.85141	0.17362	0.563353	ENSG00000135916.16	chr2	230864639	230879248	+	protein_coding
LINC02533	ENSG00000260239.2	2.34022	-3.52856	1.84789	0.174029	0.563771	ENSG00000260239.2	chr6	4488798	4495769	+	lncRNA
ZNF343	ENSG00000088876.13	0.509417	2.79738	1.83552	0.175477	0.565617	ENSG00000088876.13	chr20	2481817	2524702	-	protein_coding
SCN8A	ENSG00000196876.18	-1.24408	-2.67409	1.83507	0.17553	0.565637	ENSG00000196876.18	chr12	51590266	51812864	+	protein_coding
ABHD5	ENSG00000011198.10	0.188041	5.41743	1.8277	0.176399	0.566855	ENSG00000011198.10	chr3	43690108	43734371	+	protein_coding
ADAM21	ENSG00000139985.7	0.855044	-1.90154	1.82755	0.176418	0.566855	ENSG00000139985.7	chr14	70452174	70459905	+	protein_coding
ACTR3C	ENSG00000106526.10	-0.446024	2.04252	1.75263	0.185546	0.581149	ENSG00000106526.10	chr7	150243916	150323725	-	protein_coding
CNR1	ENSG00000118432.12	1.11379	1.38196	1.73534	0.18773	0.583947	ENSG00000118432.12	chr6	88139864	88166359	-	protein_coding
RPL15P2	ENSG00000240914.1	-1.98409	-3.48445	1.72693	0.188804	0.585377	ENSG00000240914.1	chr14	94800849	94801463	-	processed_pseudogene
AC092903.2	ENSG00000248787.2	-0.787494	-1.34932	1.71975	0.189726	0.587077	ENSG00000248787.2	chr3	125907765	125916360	-	lncRNA
AC104596.1	ENSG00000250326.2	0.8201	-1.68965	1.71441	0.190415	0.587642	ENSG00000250326.2	chr4	142933195	143184861	-	lncRNA
TCAIM	ENSG00000179152.20	-0.173734	5.47178	1.67745	0.195263	0.59558	ENSG00000179152.20	chr3	44338119	44409451	+	protein_coding
URB2	ENSG00000135763.10	0.229233	4.23419	1.67462	0.195641	0.595919	ENSG00000135763.10	chr1	229626247	229660200	+	protein_coding
LAMP3	ENSG00000078081.8	1.99045	-3.34054	1.65875	0.197772	0.598576	ENSG00000078081.8	chr3	183122215	183163839	-	protein_coding
MCCC1	ENSG00000078070.13	0.188518	4.55579	1.61748	0.203443	0.606943	ENSG00000078070.13	chr3	183015218	183116075	-	protein_coding
REELD1	ENSG00000250673.2	-1.54631	-1.82453	1.58247	0.208405	0.612943	ENSG00000250673.2	chr4	146214515	146230878	+	protein_coding
P4HA2	ENSG00000072682.18	0.220591	5.64168	1.57338	0.209717	0.614405	ENSG00000072682.18	chr5	132191838	132295315	-	protein_coding
UROC1	ENSG00000159650.9	2.57736	-3.34601	1.53119	0.215934	0.62311	ENSG00000159650.9	chr3	126481166	126517773	-	protein_coding
ZC3H13	ENSG00000123200.16	-0.224915	6.77347	1.50571	0.219795	0.628611	ENSG00000123200.16	chr13	45954465	46052759	-	protein_coding
KLHL6	ENSG00000172578.12	1.61399	-1.29172	1.47073	0.22523	0.635309	ENSG00000172578.12	chr3	183487551	183555706	-	protein_coding
SYNRG	ENSG00000275066.5	-0.199209	5.94294	1.45622	0.227533	0.639236	ENSG00000275066.5	chr17	37514807	37609472	-	protein_coding
PSD2	ENSG00000146005.4	0.631071	-0.395197	1.41079	0.234925	0.647607	ENSG00000146005.4	chr5	139795808	139844466	+	protein_coding
ATP5PB	ENSG00000116459.11	0.218894	7.34618	1.40101	0.236554	0.648186	ENSG00000116459.11	chr1	111448864	111462773	+	protein_coding
FIGNL2	ENSG00000261308.2	1.72825	-3.37936	1.34485	0.24618	0.648186	ENSG00000261308.2	chr12	51817840	51848766	-	protein_coding
SPIN1	ENSG00000106723.17	-0.183098	6.56442	1.34472	0.246203	0.648186	ENSG00000106723.17	chr9	88388430	88478694	+	protein_coding
FOXL2NB	ENSG00000206262.9	1.72964	-3.27748	1.34034	0.246975	0.648186	ENSG00000206262.9	chr3	138947217	138953990	+	protein_coding
ENPP7P4	ENSG00000241278.1	1.67265	-3.41744	1.33897	0.247216	0.648186	ENSG00000241278.1	chr3	125848223	125909372	+	transcribed_unprocessed_pseudogene
TOX4P1	ENSG00000248697.1	-1.65783	-2.93924	1.32769	0.249216	0.648186	ENSG00000248697.1	chr4	112455924	112457785	+	processed_pseudogene
MAPK10	ENSG00000109339.24	0.450967	3.47376	1.32329	0.250002	0.648186	ENSG00000109339.24	chr4	85990007	86594625	-	protein_coding
CLSTN2-AS1	ENSG00000250433.1	1.70859	-3.52751	1.31411	0.251651	0.648186	ENSG00000250433.1	chr3	140505611	140508789	-	lncRNA
CPSF6	ENSG00000111605.18	-0.194796	6.34955	1.31196	0.25204	0.648186	ENSG00000111605.18	chr12	69239569	69274358	+	protein_coding
GAS6-DT	ENSG00000272695.2	1.65679	-3.13026	1.27862	0.258155	0.648186	ENSG00000272695.2	chr13	113864112	113866834	+	lncRNA
MIR3659HG	ENSG00000224592.5	1.96981	-3.33656	1.26784	0.260172	0.648186	ENSG00000224592.5	chr1	38047314	38119025	+	lncRNA
AC007406.5	ENSG00000261799.1	-0.310389	2.59334	1.25971	0.261706	0.648186	ENSG00000261799.1	chr12	273954	277123	-	lncRNA
BTBD10P1	ENSG00000257675.1	1.75351	-3.60634	1.24371	0.264757	0.648186	ENSG00000257675.1	chr12	52748776	52750127	+	processed_pseudogene
ADH6	ENSG00000172955.17	1.75354	-3.60735	1.24355	0.264789	0.648186	ENSG00000172955.17	chr4	99202638	99219537	-	protein_coding
DLGAP1	ENSG00000170579.17	1.71361	-3.56723	1.22516	0.26835	0.648186	ENSG00000170579.17	chr18	3496032	4455307	-	protein_coding
CXCL2	ENSG00000081041.9	1.71474	-3.60694	1.21866	0.269623	0.648186	ENSG00000081041.9	chr4	74097040	74099196	-	protein_coding
ARHGAP24	ENSG00000138639.18	-1.63938	-3.41544	1.21561	0.270224	0.648186	ENSG00000138639.18	chr4	85475150	86002668	+	protein_coding
WDR77	ENSG00000116455.14	0.18904	4.47272	1.2122	0.270896	0.648471	ENSG00000116455.14	chr1	111439890	111449256	-	protein_coding
NME9	ENSG00000181322.15	1.16439	-1.60585	1.20914	0.271502	0.649158	ENSG00000181322.15	chr3	138261437	138329886	-	protein_coding
RBAKDN	ENSG00000273313.1	-1.78969	-3.5265	1.20179	0.272965	0.650622	ENSG00000273313.1	chr7	5072125	5073223	+	lncRNA
B3GNT5	ENSG00000176597.12	-1.63444	-3.34835	1.1962	0.274082	0.651455	ENSG00000176597.12	chr3	183253253	183298504	+	protein_coding
MYO7B	ENSG00000169994.18	1.76272	-3.52536	1.19356	0.274613	0.651455	ENSG00000169994.18	chr2	127535802	127637729	+	protein_coding
AC074286.1	ENSG00000236501.6	1.63338	-3.56757	1.17294	0.278798	0.651455	ENSG00000236501.6	chr2	176989418	177164656	-	lncRNA
AC090241.3	ENSG00000274776.1	1.1853	-2.27134	1.17055	0.279288	0.651455	ENSG00000274776.1	chr18	46786699	46789297	-	lncRNA
SLC66A3	ENSG00000162976.13	0.229418	3.7185	1.16869	0.27967	0.651455	ENSG00000162976.13	chr2	11155198	11178870	+	protein_coding
SLC6A12	ENSG00000111181.12	-1.62764	-3.19107	1.14961	0.283632	0.651455	ENSG00000111181.12	chr12	190077	214570	-	protein_coding
RBMX2P5	ENSG00000227087.4	-1.65533	-3.52753	1.14178	0.285276	0.651455	ENSG00000227087.4	chr5	80331573	80332541	-	processed_pseudogene
DHFR	ENSG00000228716.7	0.165741	6.37638	1.13773	0.286132	0.651455	ENSG00000228716.7	chr5	80626226	80654983	-	protein_coding
LINC02827	ENSG00000236908.2	0.949014	-2.12067	1.12261	0.289356	0.652359	ENSG00000236908.2	chr12	3318718	3325343	+	lncRNA
HNRNPA1P12	ENSG00000220157.4	-1.62623	-3.52814	1.11732	0.290497	0.653798	ENSG00000220157.4	chr5	80359080	80360040	-	processed_pseudogene
LY6H	ENSG00000176956.12	-1.62619	-3.28538	1.11696	0.290573	0.653859	ENSG00000176956.12	chr8	143157914	143160711	-	protein_coding
RAP2A	ENSG00000125249.7	-0.221329	4.53016	1.1087	0.292365	0.655323	ENSG00000125249.7	chr13	97434169	97469128	+	protein_coding
AC007040.2	ENSG00000258881.6	-1.65409	-3.48952	1.10679	0.292782	0.655658	ENSG00000258881.6	chr2	70939318	70995336	-	protein_coding
ARSB	ENSG00000113273.17	-0.443294	0.229287	1.08052	0.298581	0.659948	ENSG00000113273.17	chr5	78777209	78986087	-	protein_coding
LINC01143	ENSG00000237751.2	-1.62158	-3.52845	1.07728	0.299307	0.660622	ENSG00000237751.2	chr2	70887871	70889959	+	lncRNA
AC010343.3	ENSG00000250697.2	-1.62086	-3.45186	1.07083	0.300759	0.662713	ENSG00000250697.2	chr5	32888236	33298066	-	lncRNA
ZNF638	ENSG00000075292.19	-0.189995	7.17739	1.05129	0.30521	0.666985	ENSG00000075292.19	chr2	71276561	71435069	+	protein_coding
TEX264	ENSG00000164081.13	0.170556	6.08438	1.04011	0.307795	0.669334	ENSG00000164081.13	chr3	51662693	51704323	+	protein_coding
SERINC5	ENSG00000164300.17	0.218663	5.47351	1.03584	0.30879	0.670087	ENSG00000164300.17	chr5	80111651	80256048	-	protein_coding
S1PR3	ENSG00000213694.6	0.260463	6.10696	1.01606	0.313455	0.673317	ENSG00000213694.6	chr9	88990863	89005155	+	protein_coding
DENND2D	ENSG00000162777.17	0.149823	5.67003	1.01023	0.314847	0.674676	ENSG00000162777.17	chr1	111185969	111204535	-	protein_coding
LINC01505	ENSG00000234323.8	1.3197	-2.21095	0.994221	0.318713	0.678954	ENSG00000234323.8	chr9	105993310	106740875	+	lncRNA
KRT2	ENSG00000172867.4	1.29918	-3.34339	0.964345	0.326095	0.686673	ENSG00000172867.4	chr12	52644558	52652211	-	protein_coding
SLC6A13	ENSG00000010379.16	-1.60601	-3.52646	0.963255	0.326368	0.686796	ENSG00000010379.16	chr12	220621	262873	-	protein_coding
CAB39	ENSG00000135932.11	0.182589	6.60957	0.944307	0.331173	0.690871	ENSG00000135932.11	chr2	230712842	230821075	+	protein_coding
NPR3	ENSG00000113389.16	0.758042	-0.85771	0.93918	0.332489	0.692356	ENSG00000113389.16	chr5	32689070	32791724	+	protein_coding
CYP26B1	ENSG00000003137.8	0.697363	-1.38075	0.932381	0.334245	0.693965	ENSG00000003137.8	chr2	72129238	72148038	-	protein_coding
AC002460.2	ENSG00000287292.1	1.59408	-3.52675	0.925539	0.336025	0.695821	ENSG00000287292.1	chr4	148445703	149024624	+	lncRNA
ROCK2	ENSG00000134318.14	-0.250867	2.97818	0.920801	0.337265	0.697047	ENSG00000134318.14	chr2	11179759	11348330	-	protein_coding
RPS3AP20	ENSG00000213757.3	1.22761	-3.41206	0.909286	0.340304	0.699104	ENSG00000213757.3	chr5	79284132	79284918	-	processed_pseudogene
HMGN2P4	ENSG00000249014.2	-0.689947	-2.86765	0.905402	0.341337	0.700494	ENSG00000249014.2	chr5	76242024	76242404	-	processed_pseudogene
SNX13	ENSG00000071189.21	-0.156425	5.49369	0.904156	0.34167	0.70093	ENSG00000071189.21	chr7	17790761	17940501	-	protein_coding
C1orf162	ENSG00000143110.11	-1.19596	-2.40728	0.889488	0.345616	0.70421	ENSG00000143110.11	chr1	111473792	111478512	+	protein_coding
TAF5L	ENSG00000135801.9	0.14486	5.06428	0.886294	0.346484	0.704976	ENSG00000135801.9	chr1	229593111	229626047	-	protein_coding
PPP4R4	ENSG00000119698.12	0.664687	-1.93831	0.885991	0.346566	0.704976	ENSG00000119698.12	chr14	94146128	94279734	+	protein_coding
CCNT2-AS1	ENSG00000224043.8	-0.294974	1.34084	0.884159	0.347065	0.705389	ENSG00000224043.8	chr2	134735464	134918710	-	lncRNA
FBXL13	ENSG00000161040.16	0.490818	0.511847	0.870583	0.350794	0.709234	ENSG00000161040.16	chr7	102813230	103074843	-	protein_coding
AC008496.3	ENSG00000286818.1	1.75794	-3.44713	0.841328	0.359017	0.716592	ENSG00000286818.1	chr5	79840797	79845239	+	lncRNA
LINC01736	ENSG00000228058.2	1.28022	-3.30558	0.838494	0.359828	0.717404	ENSG00000228058.2	chr1	230002372	230007195	+	lncRNA
AC092953.2	ENSG00000273261.1	1.29363	-3.24449	0.823812	0.364068	0.720953	ENSG00000273261.1	chr3	182921240	182921938	-	lncRNA
AL137058.1	ENSG00000244471.6	1.11506	-3.2363	0.810429	0.367993	0.724695	ENSG00000244471.6	chr13	52488993	52587095	+	transcribed_unprocessed_pseudogene
EXOC6B	ENSG00000144036.16	-0.178715	4.46237	0.808752	0.368489	0.72519	ENSG00000144036.16	chr2	72175984	72826041	-	protein_coding
KCNAB1	ENSG00000169282.17	0.686485	-2.31833	0.802175	0.370444	0.726733	ENSG00000169282.17	chr3	156037701	156539138	+	protein_coding
AC008434.1	ENSG00000249655.1	-1.20016	-3.41577	0.793787	0.372958	0.72844	ENSG00000249655.1	chr5	80630313	80631590	-	lncRNA
AC027702.1	ENSG00000260588.1	-1.18259	-3.09437	0.792662	0.373296	0.728741	ENSG00000260588.1	chr8	41828165	41829934	-	lncRNA
LY6E-DT	ENSG00000247317.3	0.30515	0.864965	0.792302	0.373405	0.728741	ENSG00000247317.3	chr8	142981738	143018437	-	lncRNA
TWIST2	ENSG00000233608.4	0.802718	-2.49121	0.769842	0.380266	0.734134	ENSG00000233608.4	chr2	238848032	238910534	+	protein_coding
DNAJB1	ENSG00000132002.8	-0.161083	7.74821	0.758576	0.383775	0.736795	ENSG00000132002.8	chr19	14514769	14529770	-	protein_coding
AL390195.1	ENSG00000243960.1	-0.902363	-1.93818	0.746007	0.387743	0.74128	ENSG00000243960.1	chr1	111438638	111441364	-	lncRNA
TEX261	ENSG00000144043.12	0.117119	6.55471	0.734391	0.391464	0.744607	ENSG00000144043.12	chr2	70985942	70994873	-	protein_coding
AC006008.1	ENSG00000286912.1	-0.440265	0.0968488	0.713732	0.398208	0.750269	ENSG00000286912.1	chr7	150234194	150237608	-	lncRNA
PRMT8	ENSG00000111218.12	0.931612	-1.99157	0.683388	0.408423	0.760183	ENSG00000111218.12	chr12	3381349	3593973	+	protein_coding
ZNF197	ENSG00000186448.15	-0.133173	5.02893	0.655747	0.418065	0.767378	ENSG00000186448.15	chr3	44584888	44648471	+	protein_coding
VTA1	ENSG00000009844.16	0.118033	6.04824	0.638469	0.424266	0.772193	ENSG00000009844.16	chr6	142147162	142224685	+	protein_coding
IPO5	ENSG00000065150.21	0.149944	6.82769	0.631282	0.426886	0.774902	ENSG00000065150.21	chr13	97953658	98024296	+	protein_coding
TRIM7	ENSG00000146054.18	-0.511257	-1.43906	0.62273	0.430035	0.777534	ENSG00000146054.18	chr5	181193924	181205293	-	protein_coding
SPATA3-AS1	ENSG00000238062.6	-1.21662	-3.48655	0.621676	0.430425	0.777846	ENSG00000238062.6	chr2	230984368	230996032	-	lncRNA
DYSF	ENSG00000135636.14	-1.20109	-2.72795	0.6091	0.435127	0.781186	ENSG00000135636.14	chr2	71453722	71686768	+	protein_coding
SLC41A3	ENSG00000114544.16	-0.113231	4.60646	0.565922	0.451884	0.795804	ENSG00000114544.16	chr3	126006355	126101561	-	protein_coding
BCAS2	ENSG00000116752.6	0.10576	5.02622	0.547702	0.459258	0.802165	ENSG00000116752.6	chr1	114567557	114581629	-	protein_coding
RBAK	ENSG00000146587.18	-0.118089	5.33354	0.532206	0.465681	0.80785	ENSG00000146587.18	chr7	5045821	5069487	+	protein_coding
AC046134.2	ENSG00000248932.6	-0.184404	2.42334	0.523519	0.469345	0.81104	ENSG00000248932.6	chr3	139389761	139782699	+	lncRNA
KU-MEL-3	ENSG00000205444.3	0.907046	-3.30657	0.522071	0.46996	0.811532	ENSG00000205444.3	chr6	4610612	4611919	+	lncRNA
AL049557.1	ENSG00000284830.1	-0.620903	-1.98188	0.507684	0.476143	0.816499	ENSG00000284830.1	chr1	111745299	111755537	-	lncRNA
AC021037.1	ENSG00000287009.1	0.702365	-2.55283	0.50466	0.47746	0.817394	ENSG00000287009.1	chr10	96129055	96130528	-	lncRNA
FAM86JP	ENSG00000171084.15	0.241206	1.66046	0.501088	0.479022	0.818796	ENSG00000171084.15	chr3	125916620	125930024	+	transcribed_unprocessed_pseudogene
PLAC8	ENSG00000145287.11	-1.22049	-3.13149	0.499842	0.47957	0.819322	ENSG00000145287.11	chr4	83090048	83137075	-	protein_coding
CMYA5	ENSG00000164309.15	0.163598	4.94886	0.497286	0.480695	0.819674	ENSG00000164309.15	chr5	79689836	79800240	+	protein_coding
HIVEP2	ENSG00000010818.10	-0.205851	3.85295	0.497272	0.480701	0.819674	ENSG00000010818.10	chr6	142751469	142956698	-	protein_coding
LINC02614	ENSG00000241288.8	-0.281015	1.43146	0.489763	0.484033	0.821973	ENSG00000241288.8	chr3	125827238	125916384	-	lncRNA
COQ2	ENSG00000173085.15	-0.137948	3.0504	0.451283	0.501726	0.835776	ENSG00000173085.15	chr4	83261536	83284914	-	protein_coding
SLC10A7	ENSG00000120519.15	-0.162381	3.81204	0.438866	0.50767	0.840179	ENSG00000120519.15	chr4	146253975	146521964	-	protein_coding
AC090125.2	ENSG00000287314.1	-1.10242	-3.56461	0.432814	0.510612	0.84202	ENSG00000287314.1	chr18	73947880	73957974	+	lncRNA
AC092032.2	ENSG00000288620.1	0.697762	-2.89001	0.422677	0.515604	0.846188	ENSG00000288620.1	chr7	4976370	4989177	+	transcribed_unprocessed_pseudogene
WARS2-AS1	ENSG00000231365.6	-0.164345	2.84735	0.419791	0.517041	0.847337	ENSG00000231365.6	chr1	119140391	119275973	+	lncRNA
THBS4	ENSG00000113296.14	0.51046	-2.65042	0.414505	0.519692	0.849718	ENSG00000113296.14	chr5	79991311	80083287	+	protein_coding
SERGEF	ENSG00000129158.11	0.1243	4.1418	0.412446	0.520731	0.850304	ENSG00000129158.11	chr11	17788048	18013047	-	protein_coding
IWS1	ENSG00000163166.15	0.0842278	5.65547	0.390262	0.532162	0.859143	ENSG00000163166.15	chr2	127436207	127526886	-	protein_coding
PDE6B	ENSG00000133256.12	-0.12939	3.23253	0.386489	0.534151	0.861304	ENSG00000133256.12	chr4	625584	670782	+	protein_coding
AC016831.6	ENSG00000285106.2	-0.40332	-0.327914	0.373259	0.541233	0.86603	ENSG00000285106.2	chr7	130791264	131110161	-	lncRNA
AC073439.1	ENSG00000279328.1	0.802305	-2.53833	0.370399	0.542787	0.867084	ENSG00000279328.1	chr3	126432796	126434569	-	TEC
ESYT3	ENSG00000158220.14	0.797146	-3.10074	0.360553	0.548199	0.870247	ENSG00000158220.14	chr3	138434586	138481686	+	protein_coding
MSH3	ENSG00000113318.11	0.0847803	4.55161	0.353577	0.552095	0.872038	ENSG00000113318.11	chr5	80654652	80876815	+	protein_coding
ZNF197-AS1	ENSG00000233509.2	0.590718	-3.00968	0.352333	0.552796	0.872481	ENSG00000233509.2	chr3	44617128	44624797	-	lncRNA
AC009950.1	ENSG00000225963.8	0.439519	-2.17319	0.349416	0.554444	0.873189	ENSG00000225963.8	chr2	230121370	230174223	+	lncRNA
ZNF35	ENSG00000169981.11	0.105784	3.6073	0.348469	0.554981	0.873562	ENSG00000169981.11	chr3	44648732	44660791	+	protein_coding
HOMER1	ENSG00000152413.15	0.482676	-2.24287	0.330265	0.565503	0.880851	ENSG00000152413.15	chr5	79372636	79514134	-	protein_coding
C2orf50	ENSG00000150873.12	-0.261403	1.67523	0.320752	0.571156	0.88433	ENSG00000150873.12	chr2	11133128	11151317	+	protein_coding
DPY19L2P3	ENSG00000227855.3	-0.422926	-2.52394	0.320693	0.571192	0.88433	ENSG00000227855.3	chr7	29650227	29742594	+	transcribed_unprocessed_pseudogene
ENTPD1-AS1	ENSG00000226688.7	0.139619	2.92676	0.318147	0.572723	0.884922	ENSG00000226688.7	chr10	95732976	96090250	-	lncRNA
ADH1C	ENSG00000248144.6	0.634257	-3.11949	0.311341	0.576858	0.88734	ENSG00000248144.6	chr4	99336497	99352746	-	protein_coding
AL162718.2	ENSG00000285694.1	0.829053	-3.41532	0.308096	0.578851	0.888594	ENSG00000285694.1	chr6	4449392	4468181	+	lncRNA
KCNC1	ENSG00000129159.9	0.766853	-3.24434	0.301954	0.58266	0.89033	ENSG00000129159.9	chr11	17734774	17856804	+	protein_coding
TAL2	ENSG00000186051.7	-0.722206	-3.31147	0.298574	0.584778	0.891627	ENSG00000186051.7	chr9	105662457	105663124	+	protein_coding
AC062028.1	ENSG00000145063.15	0.341534	-2.00983	0.285359	0.59321	0.896142	ENSG00000145063.15	chr2	11105317	11132821	-	lncRNA
AC124045.1	ENSG00000272077.1	0.194065	0.107278	0.283495	0.594419	0.896647	ENSG00000272077.1	chr3	44667412	44669364	+	lncRNA
PIGG	ENSG00000174227.16	0.073147	5.56761	0.280358	0.596467	0.896977	ENSG00000174227.16	chr4	499210	540200	+	protein_coding
RAP1A	ENSG00000116473.14	0.079866	5.56276	0.273083	0.601271	0.898507	ENSG00000116473.14	chr1	111542218	111716691	+	protein_coding
LBP	ENSG00000129988.6	-1.22151	-3.48826	0.265328	0.606483	0.901465	ENSG00000129988.6	chr20	38346482	38377013	+	protein_coding
AL136988.1	ENSG00000224407.1	0.881924	-3.56464	0.262001	0.608749	0.902382	ENSG00000224407.1	chr1	230280312	230281893	-	lncRNA
AL442067.3	ENSG00000286416.1	-0.203998	0.14254	0.259831	0.610237	0.902997	ENSG00000286416.1	chr13	97405169	97433994	-	lncRNA
AC005865.1	ENSG00000250770.3	0.568029	-2.73842	0.256455	0.612566	0.903466	ENSG00000250770.3	chr12	3296202	3366122	-	transcribed_unprocessed_pseudogene
KRT78	ENSG00000170423.13	0.815433	-3.48788	0.253146	0.614869	0.904587	ENSG00000170423.13	chr12	52837804	52849092	-	protein_coding
CDYL	ENSG00000153046.18	0.0749302	4.66568	0.253109	0.614894	0.904587	ENSG00000153046.18	chr6	4706159	4955551	+	protein_coding
ADAM20P1	ENSG00000259158.4	-0.332268	-0.316187	0.251647	0.615918	0.905128	ENSG00000259158.4	chr14	70453541	70483775	-	transcribed_unprocessed_pseudogene
RPL17P36	ENSG00000236058.3	0.855997	-3.60445	0.244068	0.621283	0.907039	ENSG00000236058.3	chr10	118872054	118872602	-	processed_pseudogene
SLC4A8	ENSG00000050438.17	-0.153066	3.12132	0.241535	0.6231	0.907509	ENSG00000050438.17	chr12	51391317	51515763	+	protein_coding
AL353150.1	ENSG00000224945.1	-0.3447	-1.66053	0.236191	0.626971	0.909323	ENSG00000224945.1	chr9	89088604	89109934	-	lncRNA
ROPN1B	ENSG00000114547.10	0.481485	-2.67732	0.231533	0.63039	0.910853	ENSG00000114547.10	chr3	125969160	125983454	+	protein_coding
HNF1B	ENSG00000275410.5	-0.680505	-2.8216	0.224549	0.635595	0.912515	ENSG00000275410.5	chr17	37686431	37745105	-	protein_coding
CEP70	ENSG00000114107.9	0.0725584	4.72248	0.210007	0.646762	0.917179	ENSG00000114107.9	chr3	138494344	138594538	-	protein_coding
CPB2-AS1	ENSG00000235903.9	-0.722386	-3.34403	0.194843	0.658916	0.922677	ENSG00000235903.9	chr13	46052497	46161379	+	lncRNA
KALRN	ENSG00000160145.15	-0.112526	2.542	0.186911	0.665501	0.926469	ENSG00000160145.15	chr3	124080023	124726325	+	protein_coding
FAM185A	ENSG00000222011.9	-0.0958482	2.68505	0.181297	0.670261	0.927847	ENSG00000222011.9	chr7	102748971	102809225	+	protein_coding
ADAMTS12	ENSG00000151388.11	0.345237	-1.11923	0.168792	0.681187	0.933063	ENSG00000151388.11	chr5	33523535	33892019	-	protein_coding
AL008628.1	ENSG00000261003.1	-0.447092	-1.94824	0.158774	0.690288	0.937606	ENSG00000261003.1	chr6	170414139	170419325	+	lncRNA
AC010343.1	ENSG00000240376.1	0.234185	-2.33937	0.158493	0.690548	0.937606	ENSG00000240376.1	chr5	33162179	33162807	+	processed_pseudogene
AL355816.2	ENSG00000273221.1	0.143094	0.558928	0.158182	0.690836	0.93773	ENSG00000273221.1	chr1	111184415	111185061	-	lncRNA
ANKRD53	ENSG00000144031.12	0.510639	-2.68548	0.156595	0.692311	0.938113	ENSG00000144031.12	chr2	70978380	70985499	+	protein_coding
AC243571.2	ENSG00000277501.1	-0.664942	-3.56493	0.156379	0.692512	0.938113	ENSG00000277501.1	chr17	37642947	37684252	+	lncRNA
AC023283.1	ENSG00000287655.1	-0.445126	-1.791	0.155824	0.693031	0.938113	ENSG00000287655.1	chr10	117005462	117006416	+	lncRNA
EDNRA	ENSG00000151617.17	-0.226775	0.333666	0.155531	0.693305	0.938113	ENSG00000151617.17	chr4	147480917	147544954	+	protein_coding
AC008126.1	ENSG00000258204.1	-0.666935	-3.60562	0.154315	0.694446	0.938113	ENSG00000258204.1	chr12	98794485	98794964	+	processed_pseudogene
AL353748.3	ENSG00000287769.1	-0.14523	-0.138243	0.140574	0.707711	0.9432	ENSG00000287769.1	chr9	88384902	88389224	-	lncRNA
SUGT1	ENSG00000165416.15	-0.0650389	5.54244	0.138998	0.70928	0.944108	ENSG00000165416.15	chr13	52652709	52700909	+	protein_coding
TRIM33	ENSG00000197323.12	0.0774149	6.54395	0.13221	0.716152	0.94741	ENSG00000197323.12	chr1	114392790	114511203	-	protein_coding
ADAM20	ENSG00000134007.5	0.315057	-1.71012	0.130871	0.717531	0.947619	ENSG00000134007.5	chr14	70522358	70535015	-	protein_coding
POMGNT2	ENSG00000144647.6	-0.067919	4.23271	0.130855	0.717547	0.947619	ENSG00000144647.6	chr3	43079232	43106079	-	protein_coding
TPRA1	ENSG00000163870.16	-0.0610467	4.13166	0.128866	0.719611	0.948703	ENSG00000163870.16	chr3	127571232	127598267	-	protein_coding
VAX2	ENSG00000116035.4	-0.530385	-3.30961	0.128471	0.720022	0.948743	ENSG00000116035.4	chr2	70900576	70965373	+	protein_coding
SPSB4	ENSG00000175093.5	-0.465655	-3.15672	0.126396	0.722198	0.949862	ENSG00000175093.5	chr3	141051347	141148611	+	protein_coding
AC104850.2	ENSG00000287780.1	-0.501517	-3.44555	0.125131	0.723535	0.950293	ENSG00000287780.1	chr3	39292556	39384300	-	lncRNA
KCNH2	ENSG00000055118.16	0.104941	2.73911	0.121767	0.727126	0.951897	ENSG00000055118.16	chr7	150944961	150978321	-	protein_coding
AC004816.1	ENSG00000259153.2	-0.112929	1.19231	0.11892	0.730209	0.953773	ENSG00000259153.2	chr14	70809841	70815994	+	lncRNA
MGAT5	ENSG00000152127.9	0.0796456	6.25462	0.117258	0.732028	0.954888	ENSG00000152127.9	chr2	134119983	134454621	+	protein_coding
RNF216P1	ENSG00000196204.12	-0.0703987	3.20431	0.112923	0.73684	0.957937	ENSG00000196204.12	chr7	4973988	5040675	+	lncRNA
DENND2C	ENSG00000175984.15	0.375032	-2.38905	0.105282	0.745581	0.962251	ENSG00000175984.15	chr1	114582848	114670422	-	protein_coding
GDNF-AS1	ENSG00000248587.8	0.327035	-2.57836	0.102478	0.748876	0.96416	ENSG00000248587.8	chr5	37811589	37953827	+	lncRNA
TMEM255B	ENSG00000184497.13	0.380013	-2.98431	0.100446	0.751295	0.965538	ENSG00000184497.13	chr13	113759226	113816995	+	protein_coding
IMPG2	ENSG00000081148.12	-0.234248	-1.51931	0.0938306	0.759363	0.969087	ENSG00000081148.12	chr3	101222546	101320575	-	protein_coding
AC092902.4	ENSG00000284624.1	0.212414	-2.38103	0.0901847	0.763942	0.971041	ENSG00000284624.1	chr3	125766516	125852936	+	lncRNA
LINC01962	ENSG00000248473.2	-0.168293	-2.07303	0.0887632	0.765755	0.972142	ENSG00000248473.2	chr5	181178821	181191852	-	lncRNA
HDAC9	ENSG00000048052.21	-0.165056	0.0512138	0.0788639	0.778843	0.979488	ENSG00000048052.21	chr7	18086949	19002416	+	protein_coding
AC079848.1	ENSG00000250012.2	-0.0887618	1.01009	0.0783756	0.779511	0.979774	ENSG00000250012.2	chr3	126083659	126095349	+	lncRNA
MGAT1	ENSG00000131446.17	-0.0368002	6.09348	0.0752434	0.78385	0.981931	ENSG00000131446.17	chr5	180784780	180815652	-	protein_coding
ATG10	ENSG00000152348.16	-0.0899849	1.4555	0.0719593	0.788505	0.984191	ENSG00000152348.16	chr5	81972023	82276857	+	protein_coding
AC092902.6	ENSG00000287617.1	0.184529	-1.99944	0.0702271	0.791006	0.985409	ENSG00000287617.1	chr3	125799887	125800616	-	lncRNA
USP38	ENSG00000170185.10	-0.0433907	5.6791	0.0673512	0.795233	0.987036	ENSG00000170185.10	chr4	143184917	143223874	+	protein_coding
AL157388.1	ENSG00000229272.2	-0.270232	-3.03913	0.0585872	0.808743	0.994205	ENSG00000229272.2	chr10	118784563	119029544	-	lncRNA
AC026410.3	ENSG00000248569.1	-0.256928	-3.0915	0.0517264	0.820086	0.999974	ENSG00000248569.1	chr5	80351021	80351956	-	processed_pseudogene
LINC-PINT	ENSG00000231721.7	0.121839	0.471717	0.0477178	0.827083	1	ENSG00000231721.7	chr7	130938963	131110176	-	lncRNA
ISCA2	ENSG00000165898.14	0.0333726	4.0131	0.0386387	0.844166	1	ENSG00000165898.14	chr14	74493756	74497106	+	protein_coding
DDX52	ENSG00000278053.5	0.0295568	4.8368	0.0359204	0.84968	1	ENSG00000278053.5	chr17	37609739	37643446	-	protein_coding
NR6A1	ENSG00000148200.17	-0.118016	-2.15988	0.032822	0.856235	1	ENSG00000148200.17	chr9	124517275	124771311	-	protein_coding
AL023581.2	ENSG00000227192.1	-0.147338	-3.08874	0.0299565	0.862589	1	ENSG00000227192.1	chr6	143039425	143042324	-	lncRNA
MYL5	ENSG00000215375.6	0.0448821	3.01174	0.029273	0.86415	1	ENSG00000215375.6	chr4	673580	682033	+	protein_coding
WARS2-IT1	ENSG00000224238.2	-0.124246	-2.00359	0.0287437	0.865372	1	ENSG00000224238.2	chr1	119047405	119064785	+	lncRNA
AC080080.1	ENSG00000279048.1	-0.111419	-1.7023	0.0195127	0.888907	1	ENSG00000279048.1	chr7	17940503	17942922	+	TEC
CTDP1	ENSG00000060069.17	0.0268152	3.29284	0.0193869	0.889263	1	ENSG00000060069.17	chr18	79679803	79754510	+	protein_coding
MCM2	ENSG00000073111.14	0.0260054	6.96457	0.0157737	0.900054	1	ENSG00000073111.14	chr3	127598410	127622436	+	protein_coding
AC107464.2	ENSG00000272927.1	0.051198	-0.660594	0.0145652	0.903939	1	ENSG00000272927.1	chr4	661209	661945	-	lncRNA
FAM151B	ENSG00000152380.10	0.0407689	0.744352	0.0143777	0.904557	1	ENSG00000152380.10	chr5	80487969	80542563	+	protein_coding
ZNF501	ENSG00000186446.12	-0.0323091	1.97842	0.0135888	0.9072	1	ENSG00000186446.12	chr3	44729596	44737083	+	protein_coding
CEPT1	ENSG00000134255.14	0.027959	5.03266	0.013219	0.908466	1	ENSG00000134255.14	chr1	111139627	111185104	+	protein_coding
MAP3K9	ENSG00000006432.15	0.0187703	4.75441	0.0120603	0.912552	1	ENSG00000006432.15	chr14	70722526	70809534	-	protein_coding
MED6	ENSG00000133997.12	-0.0150232	4.20873	0.0102191	0.919479	1	ENSG00000133997.12	chr14	70581257	70600690	-	protein_coding
LEKR1	ENSG00000197980.13	0.0356586	0.102147	0.00990437	0.920725	1	ENSG00000197980.13	chr3	156825481	157046129	+	protein_coding
UTP11	ENSG00000183520.12	-0.0130766	4.6103	0.00818897	0.927895	1	ENSG00000183520.12	chr1	38009258	38024820	+	protein_coding
AC008443.4	ENSG00000250222.2	-0.0483056	-2.05477	0.00742836	0.931317	1	ENSG00000250222.2	chr5	181191875	181194429	+	lncRNA
INKA2	ENSG00000197852.12	-0.0195304	3.60334	0.00681769	0.934194	1	ENSG00000197852.12	chr1	111680630	111755824	-	protein_coding
MRAS	ENSG00000158186.13	0.0386895	-1.50948	0.00530794	0.941921	1	ENSG00000158186.13	chr3	138347648	138405534	+	protein_coding
RNF150	ENSG00000170153.11	0.0487153	-0.696812	0.00429929	0.947721	1	ENSG00000170153.11	chr4	140859807	141212877	-	protein_coding
AC008443.5	ENSG00000250900.6	-0.0525809	-2.90029	0.00381139	0.950773	1	ENSG00000250900.6	chr5	181195496	181203103	+	lncRNA
NRG2	ENSG00000158458.21	0.0681838	-3.09375	0.0036785	0.951637	1	ENSG00000158458.21	chr5	139846779	140043299	-	protein_coding
FAM120B	ENSG00000112584.14	-0.00782172	5.85382	0.003432	0.953284	1	ENSG00000112584.14	chr6	170290703	170407067	+	protein_coding
TLL2	ENSG00000095587.9	0.0898195	-3.27636	0.00284176	0.957486	1	ENSG00000095587.9	chr10	96364608	96513926	-	protein_coding
AP002026.1	ENSG00000246090.7	0.0358591	-1.98663	0.00212991	0.96319	1	ENSG00000246090.7	chr4	99088805	99301356	+	lncRNA
WDFY3-AS2	ENSG00000180769.10	0.0127539	2.34105	0.00193397	0.964923	1	ENSG00000180769.10	chr4	84965534	85011277	+	lncRNA
POU3F1	ENSG00000185668.8	0.0460291	-2.85229	0.00186234	0.965578	1	ENSG00000185668.8	chr1	38043829	38046793	-	protein_coding
PPIAP11	ENSG00000251495.1	0.0527907	-3.34082	0.00185201	0.965674	1	ENSG00000251495.1	chr5	82009602	82010094	-	processed_pseudogene
CX3CR1	ENSG00000168329.14	0.0445175	-3.00634	0.00178433	0.966306	1	ENSG00000168329.14	chr3	39263495	39281735	-	protein_coding
TMEM163	ENSG00000152128.13	-0.0757025	-3.33729	0.00175016	0.96663	1	ENSG00000152128.13	chr2	134455759	134719000	-	protein_coding
AL355304.1	ENSG00000232618.2	0.0776188	-3.27869	0.00174968	0.966635	1	ENSG00000232618.2	chr6	142946406	142957945	+	lncRNA
KRT73	ENSG00000186049.8	0.0699444	-3.38228	0.0015277	0.968822	1	ENSG00000186049.8	chr12	52607570	52618559	-	protein_coding
RBAK-RBAKDN	ENSG00000272968.5	0.0687631	-3.27731	0.0015157	0.968945	1	ENSG00000272968.5	chr7	4983718	5073221	+	protein_coding
AC093627.6	ENSG00000242611.2	0.0682118	-3.41561	0.00146034	0.969517	1	ENSG00000242611.2	chr7	77038	81178	+	lncRNA
CTD-2201I18.1	ENSG00000249825.6	0.0397822	-2.63308	0.00100645	0.974692	1	ENSG00000249825.6	chr5	80052374	80083654	-	lncRNA
C1GALT1P1	ENSG00000257818.1	0.0377954	-1.51366	0.000687016	0.979089	1	ENSG00000257818.1	chr12	69284397	69285485	+	processed_pseudogene
AC104187.1	ENSG00000271937.1	0.0227408	-3.05732	0.000635425	0.979889	1	ENSG00000271937.1	chr3	44337941	44338552	-	lncRNA
LGALS17A	ENSG00000226025.9	0.0271913	-2.74381	0.000553589	0.981229	1	ENSG00000226025.9	chr19	39679374	39686373	+	transcribed_unprocessed_pseudogene
PKMP1	ENSG00000236480.1	0.0333464	-3.56256	0.000438196	0.983299	1	ENSG00000236480.1	chr1	114535995	114537840	+	processed_pseudogene
DDX20	ENSG00000064703.12	0.00228562	5.03797	0.000278566	0.986684	1	ENSG00000064703.12	chr1	111755245	111768000	+	protein_coding
CDC42P3	ENSG00000253971.1	-0.0195445	-3.52431	6.4e-05	0.993618	1	ENSG00000253971.1	chr8	142995850	142996482	+	processed_pseudogene
MPRIPP1	ENSG00000214820.3	0.00449624	-3.27967	4.95e-05	0.994387	1	ENSG00000214820.3	chr3	44579938	44581026	-	processed_pseudogene
AL159166.1	ENSG00000231811.3	-0.0247225	-3.60477	4.63e-05	0.994574	1	ENSG00000231811.3	chr6	4341756	4347162	-	lncRNA
ADORA3	ENSG00000282608.2	-0.0127209	-3.48582	1.33e-05	0.997087	1	ENSG00000282608.2	chr1	111499429	111503633	-	protein_coding
OVGP1	ENSG00000085465.13	0.000585075	2.5331	1.46e-06	0.999037	1	ENSG00000085465.13	chr1	111414319	111427735	-	protein_coding
ZC2HC1B	ENSG00000118491.10	0	-3.60677	0	1	1	ENSG00000118491.10	chr6	143864436	143938343	+	protein_coding
SERPINA10	ENSG00000140093.10	0	-3.56809	0	1	1	ENSG00000140093.10	chr14	94280460	94293268	-	protein_coding
KIAA1755	ENSG00000149633.12	0	-3.56843	0	1	1	ENSG00000149633.12	chr20	38210503	38260772	-	protein_coding
LOXHD1	ENSG00000167210.17	0	-3.38568	0	1	1	ENSG00000167210.17	chr18	46476972	46657220	-	protein_coding
KRT72	ENSG00000170486.11	0	-3.31292	0	1	1	ENSG00000170486.11	chr12	52585589	52601538	-	protein_coding
MARCHF11	ENSG00000183654.9	0	-3.04363	0	1	1	ENSG00000183654.9	chr5	16067139	16180762	-	protein_coding
RBMX2P3	ENSG00000223575.2	0	-3.41644	0	1	1	ENSG00000223575.2	chr1	119084998	119085954	-	processed_pseudogene
IQCF3	ENSG00000229972.8	0	-3.60766	0	1	1	ENSG00000229972.8	chr3	51826883	51830856	+	protein_coding
RPS3AP12	ENSG00000236804.1	0	-2.93271	0	1	1	ENSG00000236804.1	chr1	119126539	119127291	-	processed_pseudogene
RPS3AP14	ENSG00000242229.1	0	-3.60748	0	1	1	ENSG00000242229.1	chr3	125795106	125795885	+	processed_pseudogene
AC063919.1	ENSG00000251448.2	0	-3.45519	0	1	1	ENSG00000251448.2	chr3	126288123	126301213	-	lncRNA
AL158070.2	ENSG00000279609.1	0	-3.48945	0	1	1	ENSG00000279609.1	chr9	105656369	105657989	+	TEC
AC215522.2	ENSG00000282572.2	0	-3.49232	0	1	1	ENSG00000282572.2	chr7	19018	35489	-	lncRNA
CFAP97D2	ENSG00000283361.2	0	-2.51007	0	1	1	ENSG00000283361.2	chr13	114154691	114223084	+	protein_coding

## Sheet: Suppl Table 9 PCHi-C
Supplementary Table 9: Promoter Capture Hi-C datasets
PDX tumour	Replicate	Total read-pairs	Mapped read-pairs	% mapped / total read-pairs	Valid di-tags	% valid / mapped di-tags	Unique di-tags	% unique / valid di-tags	Unique cis di-tags	% cis di-tags / unique di-tags	% on-target read pairs	CHiCAGO significant interactions (score > 5)	CHiCAGO pooled significant interactions
PCHi-C Gar15-13 Vehicle	1	468448496	304798784	65.0656	286483651	93.9911	151288382	52.8087	123674130	81.7473	0.511336	71644	55884
	2	460627156	306077036	66.4479	276529156	90.3463	81706718	29.5472	69589381	85.1697	0.578523	102148
	4	462324761	306278389	66.2475	271122180	88.5215	101628060	37.4842	87174781	85.7783	0.621015	118152
PCHi-C Gar15-13 Decitabine	1	435870090	270839352	62.1376	261166319	96.4285	135337586	51.8205	110315652	81.5115	0.591028	124709	68415
	2	446389066	279908584	62.7051	268062228	95.7678	112097821	41.8178	85329625	76.1207	0.591341	112205
	3	451137653	291218460	64.552	240028112	82.422	154194727	64.2403	122097026	79.1837	0.405844	65972
Cell line	Replicate	Total read-pairs	Mapped read-pairs	% mapped / total read-pairs	Valid di-tags	% valid / mapped di-tags	Unique di-tags	% unique / valid di-tags	Unique cis di-tags	% cis di-tags / unique di-tags	% on-target read pairs	CHiCAGO significant interactions (score > 7)	CHiCAGO pooled significant interactions
PCHi-C TAMR Control Early	1	328971472	228042484	69.3198	152385078	66.8231	96864049	63.5653	82883738	85.5671	0.913048	179137	68184
	2	575622187	390732968	67.8801	238727357	61.0973	119859226	50.2076	116618224	97.296	0.893049	171634
PCHi-C TAMR Day 7 Decitabine	1	305412289	214784085	70.3259	153211708	71.3329	100513509	65.6043	89809156	89.3503	0.858739	143230	72410
	2	428636856	298329887	69.5997	205275042	68.8081	132896656	64.7408	117189074	88.1806	0.717068	119580
PCHi-C TAMR Control Late	1	554804219	402314718	72.5147	277388386	68.9481	122344756	44.1059	109093240	89.1687	0.750505	134085	83386
	2	469064478	350510633	74.7255	259133569	73.9303	145064923	55.9808	128842397	88.8171	0.810331	155111
PCHi-C TAMR Recovery Decitabine	1	280126550	197331604	70.4437	143361328	72.65	80805391	56.3648	67870280	83.9923	0.908659	129860	71244
	2	253603311	180103033	71.0176	133394644	74.0657	89304724	66.9478	75083135	84.0752	0.910495	180608

## Sheet: Suppl Table 10 DEG at DIs
Supplmentary Table 10: Genes present at Decitabine-induced gained enhancer-promoter interactions in Gar15-13 PDXs. P values calaculated from glmQLFTest method and adjusted for multiple testing with BH method.
gene.symbol	X	logFC	logCPM	LR	PValue	FDR	gene.id	chr	start	end	strand	gene.type	DE_status
A1BG	ENSG00000121410.12	-0.0753298	2.92746	0.0698184	0.791601	0.985666	ENSG00000121410.12	chr19	58345178	58353492	-	protein_coding	NC
A2M	ENSG00000175899.15	1.82961	-1.66771	3.72845	0.0534931	0.348686	ENSG00000175899.15	chr12	9067664	9116229	-	protein_coding	NC
A2ML1	ENSG00000166535.20	0.391523	-2.98228	0.142924	0.705391	0.942113	ENSG00000166535.20	chr12	8822621	8887001	+	protein_coding	NC
AAAS	ENSG00000094914.14	-0.0484478	5.62251	0.108788	0.741528	0.960194	ENSG00000094914.14	chr12	53307456	53324864	-	protein_coding	NC
AADAC	ENSG00000114771.14	-0.682679	-3.33823	0.301377	0.583021	0.890511	ENSG00000114771.14	chr3	151814073	151828488	+	protein_coding	NC
AAGAB	ENSG00000103591.13	0.260286	6.49911	2.3857	0.12245	0.492161	ENSG00000103591.13	chr15	67200667	67255195	-	protein_coding	NC
AAK1	ENSG00000115977.19	-0.236837	5.63349	2.28042	0.131016	0.505253	ENSG00000115977.19	chr2	69457997	69674349	-	protein_coding	NC
AAMDC	ENSG00000087884.14	0.279457	8.88006	1.54206	0.214311	0.621258	ENSG00000087884.14	chr11	77821109	77918432	+	protein_coding	NC
AAMP	ENSG00000127837.10	0.192736	6.94304	1.04273	0.307188	0.669026	ENSG00000127837.10	chr2	218264129	218270178	-	protein_coding	NC
AARS2	ENSG00000124608.5	-0.00683584	4.28476	0.0015955	0.968138	1	ENSG00000124608.5	chr6	44298731	44313347	-	protein_coding	NC
AASS	ENSG00000008311.15	-1.23492	-0.597236	2.63471	0.104551	0.464876	ENSG00000008311.15	chr7	122073549	122144255	-	protein_coding	NC
AATF	ENSG00000275700.5	0.194183	5.90255	1.8944	0.168706	0.555826	ENSG00000275700.5	chr17	36948954	37056871	+	protein_coding	NC
ABCA10	ENSG00000154263.17	0	-3.60822	0	1	1	ENSG00000154263.17	chr17	69147214	69244846	-	protein_coding	NC
ABCA3	ENSG00000167972.14	0.24728	7.42706	1.32772	0.249212	0.648186	ENSG00000167972.14	chr16	2275881	2340746	-	protein_coding	NC
ABCB11	ENSG00000073734.10	-0.942736	-3.12441	0.375786	0.539867	0.865323	ENSG00000073734.10	chr2	168915498	169031324	-	protein_coding	NC
ABCB7	ENSG00000131269.19	-0.0191863	4.99156	0.0171154	0.895913	1	ENSG00000131269.19	chrX	75051048	75156732	-	protein_coding	NC
ABCC9	ENSG00000069431.11	-0.142111	-3.00075	0.0214422	0.883581	1	ENSG00000069431.11	chr12	21797401	21942529	-	protein_coding	NC
ABCD3	ENSG00000117528.14	0.0576913	6.75674	0.0740369	0.785547	0.982735	ENSG00000117528.14	chr1	94418389	94518666	+	protein_coding	NC
ABCE1	ENSG00000164163.11	0.260964	5.80325	2.87182	0.090143	0.441275	ENSG00000164163.11	chr4	145098288	145129524	+	protein_coding	NC
ABCF1	ENSG00000204574.13	0.269579	6.0477	3.11634	0.0775105	0.412555	ENSG00000204574.13	chr6	30571393	30597179	+	protein_coding	NC
ABCF3	ENSG00000161204.11	1.27245	5.76312	4.59188	0.0321237	0.274093	ENSG00000161204.11	chr3	184186023	184194012	+	protein_coding	UP
ABCG1	ENSG00000160179.19	1.5468	6.42679	5.84668	0.0156065	0.193078	ENSG00000160179.19	chr21	42199689	42297244	+	protein_coding	UP
ABCG2	ENSG00000118777.12	-0.633318	-3.0964	0.257989	0.611505	0.903235	ENSG00000118777.12	chr4	88090150	88231628	-	protein_coding	NC
ABCG8	ENSG00000143921.9	-1.22596	-2.49934	0.913394	0.339215	0.698235	ENSG00000143921.9	chr2	43831942	43882988	+	protein_coding	NC
ABHD10	ENSG00000144827.9	0.158442	4.18898	0.574359	0.448532	0.793073	ENSG00000144827.9	chr3	111979010	111993368	+	protein_coding	NC
ABHD12B	ENSG00000131969.15	0.57072	2.51892	1.11916	0.290099	0.653344	ENSG00000131969.15	chr14	50872053	50904970	+	protein_coding	NC
ABHD14A	ENSG00000248487.9	0.367838	3.68461	2.08403	0.148847	0.5269	ENSG00000248487.9	chr3	51971426	51981199	+	protein_coding	NC
ABHD14A-ACY1	ENSG00000114786.16	-0.64116	1.09414	1.20004	0.273313	0.651072	ENSG00000114786.16	chr3	51974706	51989183	+	protein_coding	NC
ABHD16A	ENSG00000204427.12	0.138916	5.6427	0.855788	0.35492	0.71282	ENSG00000204427.12	chr6	31686955	31703356	-	protein_coding	NC
ABHD17B	ENSG00000107362.14	1.65543	3.41366	6.36023	0.0116707	0.164139	ENSG00000107362.14	chr9	71862452	71911193	-	protein_coding	UP
ABHD2	ENSG00000140526.18	-0.01576	7.69907	0.00246996	0.960363	1	ENSG00000140526.18	chr15	89087459	89202355	+	protein_coding	NC
ABHD5	ENSG00000011198.10	0.188041	5.41743	1.8277	0.176399	0.566855	ENSG00000011198.10	chr3	43690108	43734371	+	protein_coding	NC
ABI3BP	ENSG00000154175.18	1.80344	3.5241	16.8818	3.98e-05	0.00377972	ENSG00000154175.18	chr3	100749156	100993515	-	protein_coding	UP
ABL1	ENSG00000097007.19	-0.0984365	7.0213	0.303918	0.581437	0.889509	ENSG00000097007.19	chr9	130713016	130887675	+	protein_coding	NC
ABL2	ENSG00000143322.21	-0.0387868	5.42645	0.0688328	0.793044	0.986255	ENSG00000143322.21	chr1	179099330	179229684	-	protein_coding	NC
ABLIM1	ENSG00000099204.20	-0.0849247	6.79464	0.165901	0.683781	0.934028	ENSG00000099204.20	chr10	114431113	114768061	-	protein_coding	NC
ABLIM3	ENSG00000173210.20	0.187231	4.86097	0.919793	0.337529	0.697326	ENSG00000173210.20	chr5	149141483	149260542	+	protein_coding	NC
ABRAXAS1	ENSG00000163322.14	0.261525	3.90382	1.24432	0.26464	0.648186	ENSG00000163322.14	chr4	83459517	83523348	-	protein_coding	NC
ACACA	ENSG00000278540.5	-0.110679	7.25182	0.274344	0.600432	0.897941	ENSG00000278540.5	chr17	37084992	37406836	-	protein_coding	NC
ACAD10	ENSG00000111271.15	-0.23911	4.24659	1.57765	0.2091	0.613755	ENSG00000111271.15	chr12	111686053	111757107	+	protein_coding	NC
ACADM	ENSG00000117054.14	0.194306	5.81583	1.12469	0.288911	0.651905	ENSG00000117054.14	chr1	75724347	75787575	+	protein_coding	NC
ACAP2	ENSG00000114331.15	-0.326381	5.4512	2.16301	0.141367	0.520643	ENSG00000114331.15	chr3	195274745	195443044	-	protein_coding	NC
ACAT2	ENSG00000120437.9	1.38182	5.28515	6.95422	0.00836218	0.137981	ENSG00000120437.9	chr6	159762045	159779112	+	protein_coding	UP
ACBD4	ENSG00000181513.15	-0.0858583	3.46754	0.173467	0.677049	0.930791	ENSG00000181513.15	chr17	45132600	45144181	+	protein_coding	NC
ACBD6	ENSG00000230124.8	0.287308	5.93016	2.95923	0.0853887	0.430784	ENSG00000230124.8	chr1	180269653	180502954	-	protein_coding	NC
ACE2	ENSG00000130234.11	1.86137	-0.416023	6.13695	0.0132385	0.176404	ENSG00000130234.11	chrX	15561033	15602148	-	protein_coding	UP
ACIN1	ENSG00000100813.14	-0.372928	7.77534	4.27379	0.0387045	0.30083	ENSG00000100813.14	chr14	23058564	23095614	-	protein_coding
ACKR2	ENSG00000144648.16	1.11798	3.40248	14.355	0.000151374	0.0104971	ENSG00000144648.16	chr3	42804752	42887974	+	protein_coding	UP
ACLY	ENSG00000131473.17	-0.404741	8.00974	3.46501	0.06268	0.375079	ENSG00000131473.17	chr17	41866917	41930542	-	protein_coding	NC
ACMSD	ENSG00000153086.14	1.80869	-3.05851	3.90713	0.0480815	0.333273	ENSG00000153086.14	chr2	134838616	134902034	+	protein_coding	UP
ACOT11	ENSG00000162390.17	0.234924	2.32486	0.38499	0.534945	0.861708	ENSG00000162390.17	chr1	54542257	54639192	+	protein_coding	NC
ACOX3	ENSG00000087008.16	-0.0293059	4.3871	0.021891	0.882377	1	ENSG00000087008.16	chr4	8366282	8440723	-	protein_coding	NC
ACSBG1	ENSG00000103740.10	1.40447	-2.11065	2.9176	0.087618	0.43683	ENSG00000103740.10	chr15	78167468	78245688	-	protein_coding	NC
ACSL4	ENSG00000068366.20	1.14808	-2.92739	1.64061	0.200241	0.602643	ENSG00000068366.20	chrX	109624244	109733403	-	protein_coding	NC
ACSL5	ENSG00000197142.10	0.105034	5.57723	0.511182	0.474628	0.815262	ENSG00000197142.10	chr10	112374018	112428380	+	protein_coding	NC
ACSM3	ENSG00000005187.12	-0.594125	0.284949	1.98528	0.158836	0.540616	ENSG00000005187.12	chr16	20610243	20797581	+	protein_coding	NC
ACSM6	ENSG00000173124.14	-1.14039	-1.49404	1.44265	0.229712	0.641587	ENSG00000173124.14	chr10	95194200	95228928	+	protein_coding	NC
ACSS3	ENSG00000111058.8	-0.125738	5.13573	0.232663	0.629556	0.910426	ENSG00000111058.8	chr12	80936414	81261210	+	protein_coding	NC
ACTR2	ENSG00000138071.14	0.00923645	8.33678	0.00234935	0.961342	1	ENSG00000138071.14	chr2	65227788	65271253	+	protein_coding	NC
ACTR3C	ENSG00000106526.10	-0.446024	2.04252	1.75263	0.185546	0.581149	ENSG00000106526.10	chr7	150243916	150323725	-	protein_coding	NC
ACVR1	ENSG00000115170.15	-0.108712	4.9026	0.28402	0.594078	0.896557	ENSG00000115170.15	chr2	157736444	157876330	-	protein_coding	NC
ACVR1B	ENSG00000135503.13	0.0843925	5.755	0.340077	0.559785	0.876865	ENSG00000135503.13	chr12	51951699	51997078	+	protein_coding	NC
ACVR2A	ENSG00000121989.15	0.508087	2.34702	2.9262	0.0871521	0.435483	ENSG00000121989.15	chr2	147844517	147930826	+	protein_coding	NC
ACYP2	ENSG00000170634.13	0.17778	3.77279	0.807293	0.368922	0.725508	ENSG00000170634.13	chr2	53970838	54305300	+	protein_coding	NC
ADAL	ENSG00000168803.16	-0.00483518	3.77337	0.000790404	0.977571	1	ENSG00000168803.16	chr15	43330672	43354569	+	protein_coding	NC
ADAM10	ENSG00000137845.15	-0.387446	7.50075	3.26478	0.0707823	0.394389	ENSG00000137845.15	chr15	58588809	58749791	-	protein_coding	NC
ADAM20	ENSG00000134007.5	0.315057	-1.71012	0.130871	0.717531	0.947619	ENSG00000134007.5	chr14	70522358	70535015	-	protein_coding	NC
ADAM21	ENSG00000139985.7	0.855044	-1.90154	1.82755	0.176418	0.566855	ENSG00000139985.7	chr14	70452174	70459905	+	protein_coding	NC
ADAM28	ENSG00000042980.13	-0.375101	-1.62975	0.246753	0.619371	0.906726	ENSG00000042980.13	chr8	24294069	24359014	+	protein_coding	NC
ADAM9	ENSG00000168615.12	-0.0791241	5.8238	0.0905895	0.763429	0.970846	ENSG00000168615.12	chr8	38996869	39105261	+	protein_coding	NC
ADAMTS19	ENSG00000145808.10	0.0119661	2.11469	0.00069309	0.978997	1	ENSG00000145808.10	chr5	129460281	129738683	+	protein_coding	NC
ADAMTS3	ENSG00000156140.10	-2.18725	1.3595	9.8707	0.00167931	0.0524378	ENSG00000156140.10	chr4	72280969	72569221	-	protein_coding	DOWN
ADAMTS4	ENSG00000158859.10	0.83723	0.823074	2.55992	0.109604	0.471602	ENSG00000158859.10	chr1	161184302	161199054	-	protein_coding	NC
ADAMTS6	ENSG00000049192.15	0.460881	-2.10227	0.31414	0.575151	0.88616	ENSG00000049192.15	chr5	65148738	65481920	-	protein_coding	NC
ADAMTSL1	ENSG00000178031.17	-0.361233	1.17239	0.436107	0.509007	0.840504	ENSG00000178031.17	chr9	17906563	18910950	+	protein_coding	NC
ADAMTSL3	ENSG00000156218.13	-0.366631	-0.634378	0.465094	0.495253	0.83103	ENSG00000156218.13	chr15	83654088	84039842	+	protein_coding	NC
ADAR	ENSG00000160710.17	-0.131396	8.73365	0.489911	0.483967	0.821973	ENSG00000160710.17	chr1	154582057	154628013	-	protein_coding	NC
ADAT2	ENSG00000189007.16	0.606112	1.56526	3.00201	0.0831613	0.424976	ENSG00000189007.16	chr6	143422832	143450695	-	protein_coding	NC
ADCK2	ENSG00000133597.11	0.0960484	5.65102	0.404765	0.524639	0.853202	ENSG00000133597.11	chr7	140672945	140696261	+	protein_coding	NC
ADCY10	ENSG00000143199.18	0.723355	-1.22554	1.53808	0.214903	0.621815	ENSG00000143199.18	chr1	167809386	167914215	-	protein_coding	NC
ADCY6	ENSG00000174233.11	-0.317217	6.7273	2.82462	0.0928289	0.446252	ENSG00000174233.11	chr12	48766194	48789037	-	protein_coding	NC
ADD3	ENSG00000148700.15	2.95269	-3.06955	3.78147	0.0518231	0.344858	ENSG00000148700.15	chr10	109996368	110135565	+	protein_coding	NC
ADGRB2	ENSG00000121753.12	1.33074	5.99396	5.02059	0.0250477	0.242918	ENSG00000121753.12	chr1	31727117	31764893	-	protein_coding	UP
ADGRF1	ENSG00000153292.16	0	-3.12457	0	1	1	ENSG00000153292.16	chr6	46997708	47042350	-	protein_coding	NC
ADGRF2	ENSG00000164393.8	-1.6365	-2.44656	1.1957	0.274182	0.651455	ENSG00000164393.8	chr6	47656436	47697797	+	protein_coding	NC
ADGRF3	ENSG00000173567.15	-0.743273	-1.93324	1.0422	0.30731	0.669026	ENSG00000173567.15	chr2	26308173	26346817	-	protein_coding	NC
ADGRF5	ENSG00000069122.19	2.49466	-3.31014	2.4721	0.115883	0.481231	ENSG00000069122.19	chr6	46852522	46954943	-	protein_coding	NC
ADGRG7	ENSG00000144820.8	3.8336	-3.15564	6.07112	0.0137409	0.180096	ENSG00000144820.8	chr3	100609601	100695479	+	protein_coding	UP
ADGRL2	ENSG00000117114.20	0.731206	-1.90368	1.8338	0.17568	0.565846	ENSG00000117114.20	chr1	81306147	81992436	+	protein_coding	NC
ADGRV1	ENSG00000164199.18	0	-3.60844	0	1	1	ENSG00000164199.18	chr5	90529344	91164437	+	protein_coding	NC
ADH1C	ENSG00000248144.6	0.634257	-3.11949	0.311341	0.576858	0.88734	ENSG00000248144.6	chr4	99336497	99352746	-	protein_coding	NC
ADH6	ENSG00000172955.17	1.75354	-3.60735	1.24355	0.264789	0.648186	ENSG00000172955.17	chr4	99202638	99219537	-	protein_coding	NC
ADH7	ENSG00000196344.11	3.02839	-3.56298	3.00546	0.0829842	0.424976	ENSG00000196344.11	chr4	99412261	99435737	-	protein_coding	NC
ADIPOR2	ENSG00000006831.10	-0.0851318	6.09169	0.305981	0.580157	0.888776	ENSG00000006831.10	chr12	1688574	1788674	+	protein_coding	NC
ADK	ENSG00000156110.14	1.51821	4.82915	10.0394	0.00153225	0.0491682	ENSG00000156110.14	chr10	74151202	74709963	+	protein_coding	UP
ADORA1	ENSG00000163485.17	-0.48841	2.6084	1.79232	0.180644	0.573094	ENSG00000163485.17	chr1	203090654	203167405	+	protein_coding	NC
ADPRH	ENSG00000144843.11	-0.469202	-1.3012	0.448622	0.50299	0.836573	ENSG00000144843.11	chr3	119579268	119589945	+	protein_coding	NC
ADPRM	ENSG00000170222.12	0.263668	1.74886	0.826165	0.363384	0.7204	ENSG00000170222.12	chr17	10697594	10711558	+	protein_coding	NC
ADTRP	ENSG00000111863.13	3.19631	-0.494832	16.479	4.92e-05	0.00442207	ENSG00000111863.13	chr6	11712054	11807046	-	protein_coding	UP
AEBP2	ENSG00000139154.16	-0.210618	4.81481	1.38081	0.239964	0.648186	ENSG00000139154.16	chr12	19404045	19720801	+	protein_coding	NC
AEN	ENSG00000181026.15	1.83879	4.29881	19.3309	1.1e-05	0.00153396	ENSG00000181026.15	chr15	88621337	88632281	+	protein_coding	UP
AFAP1L1	ENSG00000157510.14	-0.00109327	0.599761	7.14e-06	0.997868	1	ENSG00000157510.14	chr5	149271859	149343637	+	protein_coding	NC
AFF3	ENSG00000144218.19	-0.570955	7.2706	6.08706	0.0136176	0.179147	ENSG00000144218.19	chr2	99545419	100192428	-	protein_coding
AFM	ENSG00000079557.5	-0.392898	-2.30317	0.377336	0.539033	0.865003	ENSG00000079557.5	chr4	73481745	73504001	+	protein_coding	NC
AFP	ENSG00000081051.8	-0.208107	4.01168	0.122913	0.725896	0.951217	ENSG00000081051.8	chr4	73431138	73456174	+	protein_coding	NC
AFTPH	ENSG00000119844.15	-0.0533463	6.32725	0.157022	0.691913	0.938113	ENSG00000119844.15	chr2	64524305	64593005	+	protein_coding	NC
AGAP1	ENSG00000157985.19	-0.266806	6.23856	3.72488	0.0536075	0.349076	ENSG00000157985.19	chr2	235494043	236131800	+	protein_coding	NC
AGAP2	ENSG00000135439.11	0.544012	-3.21349	0.210374	0.646474	0.917156	ENSG00000135439.11	chr12	57723761	57742157	-	protein_coding	NC
AGBL3	ENSG00000146856.14	-1.01228	-1.60224	3.5132	0.0608817	0.368779	ENSG00000146856.14	chr7	134986508	135147963	+	protein_coding	NC
AGBL4	ENSG00000186094.17	-0.282345	0.312214	0.403228	0.525427	0.853379	ENSG00000186094.17	chr1	48532854	50023954	-	protein_coding	NC
AGFG1	ENSG00000173744.17	0.160009	6.20869	0.695724	0.404224	0.755664	ENSG00000173744.17	chr2	227472152	227561214	+	protein_coding	NC
AGFG2	ENSG00000106351.13	0.225812	5.55213	1.81794	0.177559	0.569426	ENSG00000106351.13	chr7	100539203	100568220	+	protein_coding	NC
AGGF1	ENSG00000164252.13	-0.0699428	5.57088	0.209916	0.646833	0.917179	ENSG00000164252.13	chr5	77029251	77065234	+	protein_coding	NC
AGL	ENSG00000162688.17	0.130529	5.30019	0.326915	0.567481	0.882024	ENSG00000162688.17	chr1	99850361	99924023	+	protein_coding	NC
AGO1	ENSG00000092847.13	-0.094553	5.91105	0.47773	0.489452	0.826789	ENSG00000092847.13	chr1	35869808	35930532	+	protein_coding	NC
AGPAT3	ENSG00000160216.21	0.0334157	6.60609	0.0582611	0.809266	0.994558	ENSG00000160216.21	chr21	43865223	43987592	+	protein_coding	NC
AGPAT4	ENSG00000026652.15	3.59073	-3.09934	4.02445	0.0448452	0.323239	ENSG00000026652.15	chr6	161129967	161274061	-	protein_coding	UP
AGPAT5	ENSG00000155189.12	-0.008533	3.84376	0.00151871	0.968914	1	ENSG00000155189.12	chr8	6708642	6761503	+	protein_coding	NC
AGPS	ENSG00000018510.16	-0.0861804	7.21036	0.166562	0.683186	0.933743	ENSG00000018510.16	chr2	177392757	177559299	+	protein_coding	NC
AGR2	ENSG00000106541.12	-0.0431457	11.5285	0.0228109	0.87995	1	ENSG00000106541.12	chr7	16791811	16833433	-	protein_coding	NC
AGR3	ENSG00000173467.9	-0.0730838	7.66776	0.105237	0.745633	0.962251	ENSG00000173467.9	chr7	16859412	16881987	-	protein_coding	NC
AGT	ENSG00000135744.8	4.12841	1.39811	38.9972	4.24e-10	7.08e-07	ENSG00000135744.8	chr1	230702523	230714122	-	protein_coding	UP
AGXT2	ENSG00000113492.14	-0.992718	-0.660877	3.05293	0.0805914	0.419783	ENSG00000113492.14	chr5	34998101	35048135	-	protein_coding	NC
AHSA1	ENSG00000100591.8	-0.330162	6.36607	4.55656	0.0327929	0.276358	ENSG00000100591.8	chr14	77457870	77469472	+	protein_coding
AIMP1	ENSG00000164022.17	0.154333	6.06811	1.36429	0.242796	0.648186	ENSG00000164022.17	chr4	106315544	106349456	+	protein_coding	NC
AIMP2	ENSG00000106305.10	0.280263	3.6833	1.93825	0.163859	0.548973	ENSG00000106305.10	chr7	6009255	6023834	+	protein_coding	NC
AK2	ENSG00000004455.17	0.171175	7.08839	0.93487	0.333601	0.693416	ENSG00000004455.17	chr1	33007940	33080996	-	protein_coding	NC
AK5	ENSG00000154027.19	2.82887	-0.747022	13.4053	0.000250908	0.014375	ENSG00000154027.19	chr1	77282019	77559966	+	protein_coding	UP
AKAP11	ENSG00000023516.9	-0.354114	5.76917	2.93644	0.0866013	0.433908	ENSG00000023516.9	chr13	42272152	42323261	+	protein_coding	NC
AKAP12	ENSG00000131016.17	1.67258	-3.03001	1.27677	0.2585	0.648186	ENSG00000131016.17	chr6	151239967	151358559	+	protein_coding	NC
AKAP13	ENSG00000170776.22	-0.227844	6.85595	1.45129	0.22832	0.640103	ENSG00000170776.22	chr15	85380571	85749358	+	protein_coding	NC
AKAP6	ENSG00000151320.11	0.588795	0.743093	0.791471	0.373656	0.728741	ENSG00000151320.11	chr14	32329298	32837684	+	protein_coding	NC
AKIRIN1	ENSG00000174574.16	1.5322	5.57478	8.20592	0.00417539	0.0908623	ENSG00000174574.16	chr1	38991276	39006059	+	protein_coding	UP
AKNAD1	ENSG00000162641.20	3.2809	-3.27885	4.32806	0.037489	0.295507	ENSG00000162641.20	chr1	108815898	108963484	-	protein_coding	UP
AKR1A1	ENSG00000117448.13	0.380966	7.40603	3.24408	0.0716818	0.39718	ENSG00000117448.13	chr1	45550543	45570049	+	protein_coding	NC
AKR1C2	ENSG00000151632.17	2.87666	-2.2454	4.87908	0.0271841	0.252351	ENSG00000151632.17	chr10	4987400	5018031	-	protein_coding	UP
AKR1C3	ENSG00000196139.14	2.60004	0.466042	16.0475	6.18e-05	0.00524139	ENSG00000196139.14	chr10	5035354	5107686	+	protein_coding	UP
AKR1C8P	ENSG00000264006.8	0	-3.60923	0	1	1	ENSG00000264006.8	chr10	5154140	5185187	-	protein_coding	NC
AKR1E2	ENSG00000165568.18	-0.119608	0.155536	0.106887	0.743716	0.961118	ENSG00000165568.18	chr10	4786629	4848062	+	protein_coding	NC
AKT3	ENSG00000117020.18	0.367097	-1.07832	0.655882	0.418017	0.767378	ENSG00000117020.18	chr1	243488233	243851079	-	protein_coding	NC
ALB	ENSG00000163631.17	-0.014783	6.4632	0.000361853	0.984823	1	ENSG00000163631.17	chr4	73397114	73421482	+	protein_coding	NC
ALDH1A2	ENSG00000128918.15	2.48631	-3.45033	1.61216	0.204188	0.608005	ENSG00000128918.15	chr15	57953424	58497866	-	protein_coding	NC
ALDH1A3	ENSG00000184254.17	5.08148	-1.70162	11.7147	0.000620086	0.0275878	ENSG00000184254.17	chr15	100877714	100916626	+	protein_coding	UP
ALDH1L1	ENSG00000144908.14	2.24447	-0.957514	4.35372	0.0369281	0.293205	ENSG00000144908.14	chr3	126103562	126197994	-	protein_coding	UP
ALDH3A2	ENSG00000072210.19	0.116365	5.73273	0.38509	0.534892	0.861708	ENSG00000072210.19	chr17	19648136	19685760	+	protein_coding	NC
ALDH4A1	ENSG00000159423.17	1.57399	5.12465	13.8913	0.000193693	0.0121106	ENSG00000159423.17	chr1	18871430	18902724	-	protein_coding	UP
ALDH7A1	ENSG00000164904.18	0.094998	5.76996	0.481565	0.487714	0.825027	ENSG00000164904.18	chr5	126531200	126595362	-	protein_coding	NC
ALG1	ENSG00000033011.13	0.224203	6.37043	2.23207	0.135172	0.512476	ENSG00000033011.13	chr16	5033923	5087379	+	protein_coding	NC
ALG11	ENSG00000253710.4	-0.280006	6.10501	1.0587	0.303511	0.665225	ENSG00000253710.4	chr13	52012398	52033600	+	protein_coding	NC
ALG14	ENSG00000172339.10	0.349778	4.10118	3.22411	0.072561	0.398772	ENSG00000172339.10	chr1	94974405	95072951	-	protein_coding	NC
ALG3	ENSG00000214160.10	0.273198	4.63142	1.77451	0.182825	0.576618	ENSG00000214160.10	chr3	184242301	184249548	-	protein_coding	NC
ALG9	ENSG00000086848.15	-0.0193951	4.09059	0.0131006	0.908875	1	ENSG00000086848.15	chr11	111782195	111871581	-	protein_coding	NC
ALKBH3	ENSG00000166199.13	0.30425	4.73675	3.51847	0.0606885	0.368325	ENSG00000166199.13	chr11	43880811	43920274	+	protein_coding	NC
ALOX12B	ENSG00000179477.11	1.4458	-1.71917	3.30845	0.0689246	0.390532	ENSG00000179477.11	chr17	8072636	8087716	-	protein_coding	NC
ALPK2	ENSG00000198796.7	-0.77207	-3.48586	0.15617	0.692707	0.938113	ENSG00000198796.7	chr18	58481247	58629091	-	protein_coding	NC
ALPK3	ENSG00000136383.7	0.34189	2.23898	1.01894	0.31277	0.673089	ENSG00000136383.7	chr15	84817356	84873479	+	protein_coding	NC
ALS2	ENSG00000003393.15	0.0395195	4.55526	0.0585515	0.8088	0.994215	ENSG00000003393.15	chr2	201700267	201780956	-	protein_coding	NC
AMHR2	ENSG00000135409.11	0.970997	-3.27515	0.555386	0.456125	0.799255	ENSG00000135409.11	chr12	53423855	53431672	+	protein_coding	NC
AMMECR1	ENSG00000101935.10	0.044941	4.04996	0.074686	0.784632	0.98237	ENSG00000101935.10	chrX	110194186	110440233	-	protein_coding	NC
AMOT	ENSG00000126016.15	0.191489	6.04865	0.657081	0.417592	0.76737	ENSG00000126016.15	chrX	112774503	112840815	-	protein_coding	NC
AMOTL2	ENSG00000114019.14	0.112905	5.77518	0.395308	0.529523	0.857108	ENSG00000114019.14	chr3	134355874	134375479	-	protein_coding	NC
AMPD3	ENSG00000133805.15	1.70915	-2.08035	1.65459	0.198336	0.599544	ENSG00000133805.15	chr11	10308313	10507579	+	protein_coding	NC
AMTN	ENSG00000187689.10	-0.909396	-2.25336	1.55488	0.212416	0.618304	ENSG00000187689.10	chr4	70518569	70532743	+	protein_coding	NC
AMY2A	ENSG00000243480.7	0	-3.60906	0	1	1	ENSG00000243480.7	chr1	103616811	103625780	+	protein_coding	NC
AMY2B	ENSG00000240038.6	0.404389	2.78696	0.916673	0.33835	0.697803	ENSG00000240038.6	chr1	103553815	103579534	+	protein_coding	NC
AMZ2	ENSG00000196704.13	0.102415	6.28002	0.539349	0.462703	0.805264	ENSG00000196704.13	chr17	68206076	68257712	+	protein_coding	NC
ANAPC13	ENSG00000129055.12	1.46619	6.44663	9.41817	0.00214846	0.062212	ENSG00000129055.12	chr3	134477706	134486716	-	protein_coding	UP
ANG	ENSG00000214274.10	-0.101963	3.19877	0.119377	0.729711	0.953584	ENSG00000214274.10	chr14	20684177	20698971	+	protein_coding	NC
ANGPTL3	ENSG00000132855.5	-2.35953	-3.60674	1.97563	0.159851	0.542033	ENSG00000132855.5	chr1	62597520	62606313	+	protein_coding	NC
ANK1	ENSG00000029534.21	1.11922	-1.10227	3.48317	0.061996	0.372366	ENSG00000029534.21	chr8	41653220	41896762	-	protein_coding	NC
ANK2	ENSG00000145362.20	1.71475	-3.60795	1.21848	0.269658	0.648186	ENSG00000145362.20	chr4	112818032	113384221	+	protein_coding	NC
ANKEF1	ENSG00000132623.16	1.74323	4.45583	6.70414	0.00961891	0.149355	ENSG00000132623.16	chr20	9986126	10058303	+	protein_coding	UP
ANKH	ENSG00000154122.14	0.189105	3.37966	0.448317	0.503135	0.836573	ENSG00000154122.14	chr5	14704800	14871778	-	protein_coding	NC
ANKHD1	ENSG00000131503.21	-0.223089	7.14824	1.36643	0.242427	0.648186	ENSG00000131503.21	chr5	140401814	140539856	+	protein_coding	NC
ANKHD1-EIF4EBP3	ENSG00000254996.5	0.290368	5.03234	1.70235	0.19198	0.590636	ENSG00000254996.5	chr5	140401908	140549569	+	protein_coding	NC
ANKRD1	ENSG00000148677.7	3.43327	-3.56142	3.71774	0.0538373	0.350146	ENSG00000148677.7	chr10	90912096	90921087	-	protein_coding	NC
ANKRD11	ENSG00000167522.16	-0.268025	6.24272	3.00762	0.0828739	0.424976	ENSG00000167522.16	chr16	89267630	89490561	-	protein_coding	NC
ANKRD28	ENSG00000206560.11	-0.182916	5.31273	1.43603	0.230783	0.643081	ENSG00000206560.11	chr3	15667236	15859771	-	protein_coding	NC
ANKRD30B	ENSG00000180777.14	-0.261284	4.91041	1.86991	0.171486	0.560725	ENSG00000180777.14	chr18	14728272	14854038	+	protein_coding	NC
ANKRD34C	ENSG00000235711.4	0.694324	-3.17378	0.343376	0.557887	0.875836	ENSG00000235711.4	chr15	79293285	79298235	+	protein_coding	NC
ANKRD35	ENSG00000198483.13	1.69473	0.63968	14.2901	0.000156687	0.0108094	ENSG00000198483.13	chr1	145866560	145885866	-	protein_coding	UP
ANKRD45	ENSG00000183831.7	3.07604	-3.44871	2.37205	0.123525	0.493438	ENSG00000183831.7	chr1	173608336	173669851	-	protein_coding	NC
ANKRD49	ENSG00000168876.9	-0.137773	3.30071	0.373664	0.541014	0.865922	ENSG00000168876.9	chr11	94493979	94499578	+	protein_coding	NC
ANKRD53	ENSG00000144031.12	0.510639	-2.68548	0.156595	0.692311	0.938113	ENSG00000144031.12	chr2	70978380	70985499	+	protein_coding	NC
ANKRD55	ENSG00000164512.18	0.457981	-3.23642	0.165983	0.683707	0.934022	ENSG00000164512.18	chr5	56099680	56233330	-	protein_coding	NC
ANKRD61	ENSG00000157999.6	1.30505	-3.3098	1.02515	0.3113	0.671711	ENSG00000157999.6	chr7	6031376	6036552	+	protein_coding	NC
ANKRD62	ENSG00000181626.12	2.97542	-3.41391	3.26464	0.0707886	0.394389	ENSG00000181626.12	chr18	12093843	12129764	+	protein_coding	NC
ANKRD7	ENSG00000106013.15	0.197152	-2.75477	0.04564	0.830832	1	ENSG00000106013.15	chr7	118214669	118496171	+	protein_coding	NC
ANKS1B	ENSG00000185046.18	0.553778	3.74557	3.5333	0.060148	0.367383	ENSG00000185046.18	chr12	98726457	99984654	-	protein_coding	NC
ANO1	ENSG00000131620.17	-0.332728	9.18041	1.79958	0.179763	0.572444	ENSG00000131620.17	chr11	70078302	70189528	+	protein_coding	NC
ANO10	ENSG00000160746.13	1.51159	5.61497	14.174	0.000166654	0.0112357	ENSG00000160746.13	chr3	43354859	43691594	-	protein_coding	UP
ANO2	ENSG00000047617.15	0	-3.45326	0	1	1	ENSG00000047617.15	chr12	5531869	5946232	-	protein_coding	NC
ANO3	ENSG00000134343.14	0.483129	-0.907963	0.742798	0.388766	0.74196	ENSG00000134343.14	chr11	26188842	26663289	+	protein_coding	NC
ANTXR2	ENSG00000163297.17	-0.0584383	-0.46107	0.00696798	0.933474	1	ENSG00000163297.17	chr4	79901146	80125454	-	protein_coding	NC
ANXA1	ENSG00000135046.14	5.23073	-2.35012	17.5785	2.76e-05	0.00293239	ENSG00000135046.14	chr9	73151865	73170393	+	protein_coding	UP
ANXA10	ENSG00000109511.12	-0.666935	-3.60562	0.154315	0.694446	0.938113	ENSG00000109511.12	chr4	168092537	168187736	+	protein_coding	NC
ANXA4	ENSG00000196975.16	1.45316	6.32607	10.8943	0.000964631	0.0363991	ENSG00000196975.16	chr2	69644425	69827112	+	protein_coding	UP
ANXA7	ENSG00000138279.16	0.179132	6.78909	0.970131	0.324647	0.684902	ENSG00000138279.16	chr10	73375101	73414076	-	protein_coding	NC
AOPEP	ENSG00000148120.16	-0.67658	2.30287	5.37537	0.020423	0.223306	ENSG00000148120.16	chr9	94726701	95087218	+	protein_coding
AP1M1	ENSG00000072958.9	-0.0548677	5.00419	0.151481	0.697124	0.939086	ENSG00000072958.9	chr19	16197854	16245906	+	protein_coding	NC
AP2B1	ENSG00000006125.18	0.228919	8.51052	1.61332	0.204026	0.607799	ENSG00000006125.18	chr17	35578046	35726413	+	protein_coding	NC
AP3B2	ENSG00000103723.16	0.257774	-2.87393	0.0853449	0.770181	0.974193	ENSG00000103723.16	chr15	82659281	82709946	-	protein_coding	NC
AP3S2	ENSG00000157823.17	0.175398	6.38981	1.64445	0.199716	0.601825	ENSG00000157823.17	chr15	89830599	89894638	-	protein_coding	NC
AP4B1	ENSG00000134262.13	-0.153988	3.67759	0.71205	0.398764	0.750784	ENSG00000134262.13	chr1	113894194	113905201	-	protein_coding	NC
APBB2	ENSG00000163697.17	-0.38135	7.84179	1.85786	0.172872	0.562915	ENSG00000163697.17	chr4	40810027	41216714	-	protein_coding	NC
APC	ENSG00000134982.17	-0.0406623	5.0962	0.0404538	0.840596	1	ENSG00000134982.17	chr5	112707498	112846239	+	protein_coding	NC
APCDD1L	ENSG00000198768.11	0	-3.56945	0	1	1	ENSG00000198768.11	chr20	58459101	58515399	-	protein_coding	NC
APEX2	ENSG00000169188.5	0.107939	5.43406	0.474841	0.490768	0.827603	ENSG00000169188.5	chrX	55000363	55009057	+	protein_coding	NC
APMAP	ENSG00000101474.12	1.44293	7.24572	5.41861	0.0199232	0.219657	ENSG00000101474.12	chr20	24962925	24992751	-	protein_coding	UP
APOBEC3A	ENSG00000128383.13	0.58174	-2.38642	0.440509	0.506877	0.839596	ENSG00000128383.13	chr22	38952741	38992778	+	protein_coding	NC
APOD	ENSG00000189058.9	2.345	3.24948	17.0054	3.73e-05	0.00359248	ENSG00000189058.9	chr3	195568705	195584033	-	protein_coding	UP
APOLD1	ENSG00000178878.13	-1.05745	3.07529	14.8281	0.00011777	0.00875825	ENSG00000178878.13	chr12	12725917	12829975	+	protein_coding	DOWN
APOO	ENSG00000184831.14	1.4448	3.72205	4.35058	0.0369963	0.293529	ENSG00000184831.14	chrX	23833353	23907938	-	protein_coding	UP
APOOL	ENSG00000155008.14	-0.176108	4.9745	0.867135	0.35175	0.70975	ENSG00000155008.14	chrX	85003877	85093316	+	protein_coding	NC
APP	ENSG00000142192.21	-0.347406	6.18455	0.210161	0.646642	0.917179	ENSG00000142192.21	chr21	25880550	26171128	-	protein_coding	NC
APPL1	ENSG00000157500.12	-0.116996	6.61637	0.355244	0.551159	0.871554	ENSG00000157500.12	chr3	57227726	57278105	+	protein_coding	NC
AQP10	ENSG00000143595.13	1.71908	-3.05117	1.06976	0.301	0.662772	ENSG00000143595.13	chr1	154321090	154325325	+	protein_coding	NC
AQP8	ENSG00000103375.11	0.934635	-2.73292	0.837503	0.360112	0.71759	ENSG00000103375.11	chr16	25215731	25228932	+	protein_coding	NC
ARCN1	ENSG00000095139.14	-0.207573	7.22303	1.24696	0.264134	0.648186	ENSG00000095139.14	chr11	118572390	118603033	+	protein_coding	NC
AREG	ENSG00000109321.11	0.0399675	-1.89121	0.00163447	0.967751	1	ENSG00000109321.11	chr4	74445136	74455005	+	protein_coding	NC
AREL1	ENSG00000119682.17	-0.0118022	5.00149	0.00625838	0.936945	1	ENSG00000119682.17	chr14	74653437	74713108	-	protein_coding	NC
ARF3	ENSG00000134287.10	0.208832	8.15929	1.42799	0.232093	0.644989	ENSG00000134287.10	chr12	48935723	48957487	-	protein_coding	NC
ARF6	ENSG00000165527.7	-0.184986	7.0544	0.820854	0.364931	0.721617	ENSG00000165527.7	chr14	49893082	49897054	+	protein_coding	NC
ARFIP1	ENSG00000164144.16	-0.105636	5.7651	0.513849	0.473477	0.814543	ENSG00000164144.16	chr4	152779937	152918463	+	protein_coding	NC
ARHGAP11A	ENSG00000198826.11	-0.561432	5.09568	7.05536	0.00790286	0.133877	ENSG00000198826.11	chr15	32615144	32639941	+	protein_coding
ARHGAP18	ENSG00000146376.11	-0.257044	5.13045	2.938	0.0865179	0.433908	ENSG00000146376.11	chr6	129576132	129710177	-	protein_coding	NC
ARHGAP24	ENSG00000138639.18	-1.63938	-3.41544	1.21561	0.270224	0.648186	ENSG00000138639.18	chr4	85475150	86002668	+	protein_coding	NC
ARHGAP29	ENSG00000137962.13	-0.452261	5.90171	4.83263	0.027926	0.255937	ENSG00000137962.13	chr1	94148988	94275068	-	protein_coding
ARHGAP30	ENSG00000186517.14	-0.0876012	1.40438	0.0310177	0.860201	1	ENSG00000186517.14	chr1	161046946	161069970	-	protein_coding	NC
ARHGAP31	ENSG00000031081.11	0.333441	-3.17231	0.0867038	0.76841	0.973437	ENSG00000031081.11	chr3	119294383	119420714	+	protein_coding	NC
ARHGAP35	ENSG00000160007.19	0.11258	7.58035	0.325756	0.568169	0.88243	ENSG00000160007.19	chr19	46860997	47005077	+	protein_coding	NC
ARHGAP5	ENSG00000100852.13	0.0759599	6.03722	0.0743862	0.785054	0.982468	ENSG00000100852.13	chr14	32076114	32159728	+	protein_coding	NC
ARHGEF1	ENSG00000076928.18	-0.310975	6.07142	4.25593	0.0391136	0.30277	ENSG00000076928.18	chr19	41883173	41930150	+	protein_coding
ARHGEF15	ENSG00000198844.12	-0.0953328	-0.244856	0.0225114	0.880735	1	ENSG00000198844.12	chr17	8310241	8322514	+	protein_coding	NC
ARHGEF2	ENSG00000116584.20	0.0602584	6.88826	0.111143	0.738846	0.958536	ENSG00000116584.20	chr1	155946851	156007070	-	protein_coding	NC
ARHGEF28	ENSG00000214944.9	0.3435	3.16821	1.92648	0.165144	0.550844	ENSG00000214944.9	chr5	73626158	73941993	+	protein_coding	NC
ARHGEF33	ENSG00000214694.11	-1.01326	-0.418933	2.13187	0.144265	0.524097	ENSG00000214694.11	chr2	38889841	38975449	+	protein_coding	NC
ARHGEF37	ENSG00000183111.12	0.0107871	6.43507	0.0029017	0.957041	1	ENSG00000183111.12	chr5	149551947	149634968	+	protein_coding	NC
ARHGEF38	ENSG00000236699.9	-0.39269	4.81892	4.45733	0.0347518	0.284282	ENSG00000236699.9	chr4	105552620	105708093	+	protein_coding
ARHGEF40	ENSG00000165801.10	-0.159454	4.56986	0.945111	0.330967	0.690658	ENSG00000165801.10	chr14	21070273	21090248	+	protein_coding	NC
ARHGEF6	ENSG00000129675.16	0.82749	-1.255	1.37424	0.241084	0.648186	ENSG00000129675.16	chrX	136665547	136780932	-	protein_coding	NC
ARHGEF9	ENSG00000131089.17	-0.01618	4.81186	0.0126231	0.910544	1	ENSG00000131089.17	chrX	63634967	63809274	-	protein_coding	NC
ARID1A	ENSG00000117713.20	-0.349417	7.60678	3.28807	0.0697849	0.392318	ENSG00000117713.20	chr1	26693236	26782104	+	protein_coding	NC
ARID1B	ENSG00000049618.24	-0.427649	7.0185	4.57088	0.0325198	0.275361	ENSG00000049618.24	chr6	156776020	157210779	+	protein_coding
ARID4A	ENSG00000032219.19	-0.167509	5.36081	1.31459	0.251565	0.648186	ENSG00000032219.19	chr14	58298504	58373887	+	protein_coding	NC
ARID4B	ENSG00000054267.22	-0.365855	6.82623	2.83279	0.0923578	0.445435	ENSG00000054267.22	chr1	235131634	235328219	-	protein_coding	NC
ARIH1	ENSG00000166233.15	-0.0603436	6.613	0.0953284	0.757509	0.968145	ENSG00000166233.15	chr15	72474330	72602987	+	protein_coding	NC
ARIH2	ENSG00000177479.19	0.108047	6.22612	0.673465	0.411846	0.761962	ENSG00000177479.19	chr3	48918821	48986382	+	protein_coding	NC
ARL10	ENSG00000175414.7	-0.412143	-1.85292	0.375557	0.539991	0.865323	ENSG00000175414.7	chr5	176365487	176401865	+	protein_coding	NC
ARL13B	ENSG00000169379.16	-0.3142	3.56531	2.1328	0.144177	0.524097	ENSG00000169379.16	chr3	93980139	94055678	+	protein_coding	NC
ARL15	ENSG00000185305.11	0.0381218	1.03514	0.00686461	0.933968	1	ENSG00000185305.11	chr5	53883942	54310582	-	protein_coding	NC
ARL2	ENSG00000213465.8	0.495258	2.08952	2.91166	0.0879412	0.437327	ENSG00000213465.8	chr11	65014160	65022184	+	protein_coding	NC
ARL2-SNX15	ENSG00000273003.1	-3.9815	-3.24623	2.67652	0.101838	0.462182	ENSG00000273003.1	chr11	65014182	65040570	+	protein_coding	NC
ARL6	ENSG00000113966.10	-0.195556	1.62052	0.179006	0.672229	0.928352	ENSG00000113966.10	chr3	97764521	97801229	+	protein_coding	NC
ARL8A	ENSG00000143862.8	-0.0540401	5.88353	0.129564	0.718885	0.948282	ENSG00000143862.8	chr1	202133404	202144743	-	protein_coding	NC
ARMC2	ENSG00000118690.13	-0.346264	1.65525	0.847084	0.357379	0.714982	ENSG00000118690.13	chr6	108848416	108974476	+	protein_coding	NC
ARMC4	ENSG00000169126.16	1.64911	0.0144805	2.27354	0.131599	0.505893	ENSG00000169126.16	chr10	27775186	27999079	-	protein_coding	NC
ARMC9	ENSG00000135931.18	0.0341001	4.97453	0.0451378	0.831751	1	ENSG00000135931.18	chr2	231198546	231376848	+	protein_coding	NC
ARMCX6	ENSG00000198960.11	0.269587	5.75854	2.1668	0.141019	0.520161	ENSG00000198960.11	chrX	101615118	101618001	-	protein_coding	NC
ARMH1	ENSG00000198520.12	0.48025	0.953708	1.32096	0.25042	0.648186	ENSG00000198520.12	chr1	44674692	44725591	+	protein_coding	NC
ARMH3	ENSG00000120029.13	0.0716904	4.7484	0.20672	0.649351	0.918337	ENSG00000120029.13	chr10	101845599	102056193	-	protein_coding	NC
ARMH4	ENSG00000139971.15	-0.0580868	-2.04374	0.0105468	0.918203	1	ENSG00000139971.15	chr14	57999735	58298139	-	protein_coding	NC
ARMS2	ENSG00000254636.1	-1.62764	-3.60821	1.1289	0.288009	0.651455	ENSG00000254636.1	chr10	122454653	122457352	+	protein_coding	NC
ARNTL2	ENSG00000029153.14	1.19113	-1.15297	3.44262	0.0635347	0.37686	ENSG00000029153.14	chr12	27332854	27425289	+	protein_coding	NC
ARPIN-AP3S2	ENSG00000250021.7	0.255297	4.73349	1.94464	0.163166	0.5478	ENSG00000250021.7	chr15	89834308	89912882	-	protein_coding	NC
ARPP21	ENSG00000172995.16	0	-3.52855	0	1	1	ENSG00000172995.16	chr3	35638945	35794496	+	protein_coding	NC
ARRB1	ENSG00000137486.17	0.0387327	5.90784	0.0414593	0.838654	1	ENSG00000137486.17	chr11	75260122	75351705	-	protein_coding	NC
ARRDC5	ENSG00000205784.4	2.47462	-3.41423	2.44157	0.118158	0.48542	ENSG00000205784.4	chr19	4890437	4902896	-	protein_coding	NC
ARSB	ENSG00000113273.17	-0.443294	0.229287	1.08052	0.298581	0.659948	ENSG00000113273.17	chr5	78777209	78986087	-	protein_coding	NC
ARSF	ENSG00000062096.15	2.72324	-0.776399	27.0293	2e-07	8.11e-05	ENSG00000062096.15	chrX	3041471	3112727	+	protein_coding	UP
ARSH	ENSG00000205667.3	-0.0607975	1.24718	0.0363525	0.848789	1	ENSG00000205667.3	chrX	3006546	3034111	+	protein_coding	NC
ARSK	ENSG00000164291.17	0.0731169	1.65265	0.0314601	0.859218	1	ENSG00000164291.17	chr5	95555101	95605102	+	protein_coding	NC
ART3	ENSG00000156219.17	1.66483	-3.27982	1.3102	0.252358	0.648186	ENSG00000156219.17	chr4	76011184	76112802	+	protein_coding	NC
AS3MT	ENSG00000214435.8	-0.112173	4.0808	0.156723	0.692191	0.938113	ENSG00000214435.8	chr10	102869470	102901899	+	protein_coding	NC
ASAH2	ENSG00000188611.15	0.235497	-0.565874	0.257378	0.611927	0.903235	ENSG00000188611.15	chr10	50182778	50279720	-	protein_coding	NC
ASAP1	ENSG00000153317.15	-0.364389	5.17904	3.07128	0.0796866	0.418366	ENSG00000153317.15	chr8	130052104	130443674	-	protein_coding	NC
ASB11	ENSG00000165192.14	-0.0642856	-3.60517	0.000613666	0.980237	1	ENSG00000165192.14	chrX	15281697	15315640	-	protein_coding	NC
ASB14	ENSG00000239388.9	0.0571094	-3.34746	0.00116632	0.972756	1	ENSG00000239388.9	chr3	57268342	57292685	-	protein_coding	NC
ASB17	ENSG00000154007.7	1.7268	-3.37965	1.34948	0.245368	0.648186	ENSG00000154007.7	chr1	75918873	75932404	-	protein_coding	NC
ASB2	ENSG00000100628.12	1.43593	-3.33862	1.81179	0.178294	0.57007	ENSG00000100628.12	chr14	93934166	93976739	-	protein_coding	NC
ASB3	ENSG00000115239.24	-0.0618881	3.38423	0.109635	0.74056	0.959495	ENSG00000115239.24	chr2	53532672	53860160	-	protein_coding	NC
ASB4	ENSG00000005981.13	4.22664	-3.4425	1.59319	0.206871	0.610691	ENSG00000005981.13	chr7	95478444	95540233	+	protein_coding	NC
ASB7	ENSG00000183475.13	-0.169598	4.63815	1.19483	0.274357	0.651455	ENSG00000183475.13	chr15	100602589	100651701	+	protein_coding	NC
ASB9	ENSG00000102048.16	1.37264	0.746549	9.73017	0.00181268	0.0554988	ENSG00000102048.16	chrX	15235288	15270467	-	protein_coding	UP
ASCC1	ENSG00000138303.18	0.029989	4.52757	0.0461532	0.829898	1	ENSG00000138303.18	chr10	72096032	72217134	-	protein_coding	NC
ASCL1	ENSG00000139352.4	1.49397	3.34328	4.96329	0.0258909	0.24687	ENSG00000139352.4	chr12	102957674	102960513	+	protein_coding	UP
ASH1L	ENSG00000116539.13	-0.207727	7.26287	0.798894	0.371424	0.727433	ENSG00000116539.13	chr1	155335268	155562807	-	protein_coding	NC
ASIC1	ENSG00000110881.12	1.30868	6.18744	3.92561	0.0475559	0.331207	ENSG00000110881.12	chr12	50057548	50083611	+	protein_coding	UP
ASIC3	ENSG00000213199.8	-0.700271	2.07631	3.65152	0.0560181	0.356679	ENSG00000213199.8	chr7	151048292	151052756	+	protein_coding	NC
ASIP	ENSG00000101440.9	-0.69007	-3.45023	0.174841	0.675845	0.930135	ENSG00000101440.9	chr20	34194569	34269344	+	protein_coding	NC
ASPH	ENSG00000198363.18	-0.630712	-1.17948	0.695776	0.404207	0.755664	ENSG00000198363.18	chr8	61500556	61714640	-	protein_coding	NC
ASS1	ENSG00000130707.18	-0.351874	6.21294	0.718722	0.396563	0.748812	ENSG00000130707.18	chr9	130444961	130501274	+	protein_coding	NC
ASTN2	ENSG00000148219.16	0.401848	2.89397	2.35937	0.124533	0.494979	ENSG00000148219.16	chr9	116425225	117415070	-	protein_coding	NC
ATAD1	ENSG00000138138.13	-0.0148747	5.96827	0.00937216	0.922877	1	ENSG00000138138.13	chr10	87751512	87841343	-	protein_coding	NC
ATAD2	ENSG00000156802.13	-0.228856	6.25582	1.16122	0.281212	0.651455	ENSG00000156802.13	chr8	123319850	123416350	-	protein_coding	NC
ATAD5	ENSG00000176208.9	-0.477381	3.44149	2.92955	0.0869719	0.435069	ENSG00000176208.9	chr17	30831966	30895869	+	protein_coding	NC
ATAT1	ENSG00000137343.18	-0.461386	4.09811	6.86687	0.00878084	0.142099	ENSG00000137343.18	chr6	30626842	30646823	+	protein_coding
ATF1	ENSG00000123268.9	-0.0815013	4.32295	0.193816	0.659759	0.923351	ENSG00000123268.9	chr12	50763710	50821162	+	protein_coding	NC
ATF3	ENSG00000162772.17	1.99834	-0.244674	8.5164	0.0035196	0.0822103	ENSG00000162772.17	chr1	212565334	212620777	+	protein_coding	UP
ATF6B	ENSG00000213676.13	-0.207838	6.84527	1.28113	0.257689	0.648186	ENSG00000213676.13	chr6	32115264	32128253	-	protein_coding	NC
ATF7	ENSG00000170653.19	0.0740469	6.126	0.21124	0.645797	0.916755	ENSG00000170653.19	chr12	53507856	53626410	-	protein_coding	NC
ATF7-NPFF	ENSG00000267281.2	-0.0348986	0.643774	0.00669148	0.934805	1	ENSG00000267281.2	chr12	53506688	53625979	-	protein_coding	NC
ATF7IP	ENSG00000171681.12	-0.222185	7.50682	1.05128	0.305212	0.666985	ENSG00000171681.12	chr12	14365632	14502935	+	protein_coding	NC
ATF7IP2	ENSG00000166669.13	0.145435	2.51805	0.277579	0.598292	0.897486	ENSG00000166669.13	chr16	10326434	10483638	+	protein_coding	NC
ATG10	ENSG00000152348.16	-0.0899849	1.4555	0.0719593	0.788505	0.984191	ENSG00000152348.16	chr5	81972023	82276857	+	protein_coding	NC
ATG16L1	ENSG00000085978.22	0.118221	5.64436	0.684409	0.408073	0.759948	ENSG00000085978.22	chr2	233210051	233295674	+	protein_coding	NC
ATG2B	ENSG00000066739.12	-0.323966	5.78019	4.00447	0.0453797	0.324827	ENSG00000066739.12	chr14	96279195	96363341	-	protein_coding
ATG4A	ENSG00000101844.18	0.248893	3.53125	1.22132	0.269103	0.648186	ENSG00000101844.18	chrX	108091668	108154671	+	protein_coding	NC
ATG4C	ENSG00000125703.15	-0.252952	2.82004	0.845721	0.357766	0.715472	ENSG00000125703.15	chr1	62784132	62865516	+	protein_coding	NC
ATG5	ENSG00000057663.16	-0.0832989	5.08378	0.280986	0.596056	0.896977	ENSG00000057663.16	chr6	106045423	106325791	-	protein_coding	NC
ATL1	ENSG00000198513.13	-0.687947	2.37675	5.12832	0.0235385	0.235456	ENSG00000198513.13	chr14	50532509	50634017	+	protein_coding
ATP10A	ENSG00000206190.12	0.97839	-3.44774	0.266498	0.60569	0.901146	ENSG00000206190.12	chr15	25677271	25865184	-	protein_coding	NC
ATP11A	ENSG00000068650.18	-0.599841	4.68554	2.90918	0.0880764	0.437327	ENSG00000068650.18	chr13	112690329	112887168	+	protein_coding	NC
ATP11C	ENSG00000101974.14	-1.02759	3.49022	14.5007	0.000140105	0.00994819	ENSG00000101974.14	chrX	139726346	139945276	-	protein_coding	DOWN
ATP13A4	ENSG00000127249.15	-0.891199	4.5275	3.62211	0.0570165	0.35983	ENSG00000127249.15	chr3	193398967	193593111	-	protein_coding	NC
ATP13A5	ENSG00000187527.11	0	-3.45171	0	1	1	ENSG00000187527.11	chr3	193274789	193378820	-	protein_coding	NC
ATP1A1	ENSG00000163399.16	0.244012	9.68139	2.71739	0.0992604	0.457611	ENSG00000163399.16	chr1	116372668	116410261	+	protein_coding	NC
ATP1B2	ENSG00000129244.9	0.356599	-1.52484	0.341049	0.559224	0.876629	ENSG00000129244.9	chr17	7646627	7657770	+	protein_coding	NC
ATP1B3	ENSG00000069849.11	1.80836	5.0444	18.3426	1.85e-05	0.00222927	ENSG00000069849.11	chr3	141876124	141926549	+	protein_coding	UP
ATP23	ENSG00000166896.9	-0.12349	3.48625	0.272721	0.601512	0.898516	ENSG00000166896.9	chr12	57906039	57959148	+	protein_coding	NC
ATP2A1	ENSG00000196296.14	0.140787	0.25285	0.125256	0.723402	0.950293	ENSG00000196296.14	chr16	28878405	28904466	+	protein_coding	NC
ATP2B2	ENSG00000157087.20	-2.37931	-3.56572	2.01472	0.155781	0.536171	ENSG00000157087.20	chr3	10324023	10708007	-	protein_coding	NC
ATP2B4	ENSG00000058668.15	0.188479	6.17319	0.975667	0.323271	0.683404	ENSG00000058668.15	chr1	203626787	203744081	+	protein_coding	NC
ATP5MPL	ENSG00000156411.10	0.295447	5.8463	3.55972	0.0591977	0.364593	ENSG00000156411.10	chr14	103912288	103928269	-	protein_coding	NC
ATP5PF	ENSG00000154723.12	1.39306	6.16034	4.62588	0.031493	0.271489	ENSG00000154723.12	chr21	25716503	25735673	-	protein_coding	UP
ATP6AP2	ENSG00000182220.15	0.116166	7.28823	0.305729	0.580313	0.888776	ENSG00000182220.15	chrX	40579372	40606848	+	protein_coding	NC
ATP6V0A1	ENSG00000033627.17	0.11182	5.42013	0.611102	0.434373	0.780727	ENSG00000033627.17	chr17	42458844	42522582	+	protein_coding	NC
ATP6V0A4	ENSG00000105929.16	0.643966	0.959022	1.99904	0.157398	0.539199	ENSG00000105929.16	chr7	138706294	138799560	-	protein_coding	NC
ATP6V0D1	ENSG00000159720.12	1.40467	5.87023	6.89358	0.00865059	0.141083	ENSG00000159720.12	chr16	67438014	67481181	-	protein_coding	UP
ATP6V0D2	ENSG00000147614.4	-1.26301	-1.27677	7.15024	0.00749539	0.129606	ENSG00000147614.4	chr8	85987323	86154225	+	protein_coding	DOWN
ATP6V0E1	ENSG00000113732.9	1.42171	6.85023	5.05625	0.0245373	0.240756	ENSG00000113732.9	chr5	172983771	173035445	+	protein_coding	UP
ATP6V1C2	ENSG00000143882.12	1.97706	-1.55404	4.08318	0.0433119	0.317056	ENSG00000143882.12	chr2	10721100	10785110	+	protein_coding	UP
ATP6V1D	ENSG00000100554.12	0.210407	5.72552	1.89444	0.168702	0.555826	ENSG00000100554.12	chr14	67294371	67360265	-	protein_coding	NC
ATP6V1H	ENSG00000047249.18	-0.232062	5.67638	2.86304	0.0906361	0.441503	ENSG00000047249.18	chr8	53715543	53843558	-	protein_coding	NC
ATP7A	ENSG00000165240.20	-0.240224	5.52704	1.76878	0.183533	0.577898	ENSG00000165240.20	chrX	77910656	78050395	+	protein_coding	NC
ATP8B1	ENSG00000081923.15	-0.528767	5.99685	8.47566	0.00359929	0.0832703	ENSG00000081923.15	chr18	57646426	57803315	-	protein_coding
ATP8B2	ENSG00000143515.18	0.141844	3.03509	0.126544	0.722043	0.949841	ENSG00000143515.18	chr1	154325553	154351304	+	protein_coding	NC
ATR	ENSG00000175054.16	-0.286709	4.94657	2.64052	0.104169	0.464854	ENSG00000175054.16	chr3	142449007	142578733	-	protein_coding	NC
ATRIP	ENSG00000164053.21	0.18244	4.69685	1.58863	0.207522	0.611587	ENSG00000164053.21	chr3	48446710	48467645	+	protein_coding	NC
ATRN	ENSG00000088812.18	0.270266	5.78971	1.16144	0.281167	0.651455	ENSG00000088812.18	chr20	3471018	3651118	+	protein_coding	NC
ATXN2L	ENSG00000168488.18	-0.194946	7.71784	0.888742	0.345818	0.704369	ENSG00000168488.18	chr16	28823035	28837237	+	protein_coding	NC
ATXN7	ENSG00000163635.20	-0.240627	5.04223	2.04943	0.152264	0.532713	ENSG00000163635.20	chr3	63863155	64003462	+	protein_coding	NC
AUNIP	ENSG00000127423.11	0.103605	2.65089	0.175963	0.674866	0.929555	ENSG00000127423.11	chr1	25831913	25859458	-	protein_coding	NC
AVEN	ENSG00000169857.9	0.0473469	2.455	0.0301981	0.862041	1	ENSG00000169857.9	chr15	33858782	34075155	-	protein_coding	NC
AVIL	ENSG00000135407.10	-0.744978	0.474066	2.10334	0.146978	0.525338	ENSG00000135407.10	chr12	57797376	57818704	-	protein_coding	NC
AVPR1B	ENSG00000198049.7	2.34465	-3.38051	1.90328	0.167711	0.554495	ENSG00000198049.7	chr1	206106936	206117699	-	protein_coding	NC
AWAT2	ENSG00000147160.9	1.89005	-2.94833	3.83224	0.0502756	0.339413	ENSG00000147160.9	chrX	70040542	70049938	-	protein_coding	NC
AXDND1	ENSG00000162779.22	0.250791	-1.83695	0.0986398	0.753468	0.96602	ENSG00000162779.22	chr1	179365720	179554735	+	protein_coding	NC
B3GALNT2	ENSG00000162885.14	-0.12668	4.75115	0.426714	0.513606	0.844715	ENSG00000162885.14	chr1	235447190	235504452	-	protein_coding	NC
B3GALT5	ENSG00000183778.17	-1.65551	-3.6069	1.14663	0.284256	0.651455	ENSG00000183778.17	chr21	39556442	39673137	+	protein_coding	NC
B3GLCT	ENSG00000187676.8	-0.496153	2.71277	4.16631	0.0412356	0.31064	ENSG00000187676.8	chr13	31199975	31332276	+	protein_coding
B4GALT1	ENSG00000086062.13	1.34366	9.31266	18.2237	0.000510168	0.0412742	ENSG00000086062.13	chr9	33104082	33167356	-	protein_coding	UP
B4GALT2	ENSG00000117411.16	0.0412465	5.63727	0.0513982	0.820648	1	ENSG00000117411.16	chr1	43978943	43991170	+	protein_coding	NC
BAALC	ENSG00000164929.17	0	-2.37515	0	1	1	ENSG00000164929.17	chr8	103140713	103230305	+	protein_coding	NC
BAAT	ENSG00000136881.12	0.827627	-3.34371	0.311461	0.576785	0.88734	ENSG00000136881.12	chr9	101354182	101385400	-	protein_coding	NC
BABAM2	ENSG00000158019.21	0.273265	4.9725	3.51198	0.0609266	0.368779	ENSG00000158019.21	chr2	27889941	28338901	+	protein_coding	NC
BAG2	ENSG00000112208.11	1.49085	0.511213	9.32533	0.00226008	0.0636494	ENSG00000112208.11	chr6	57172326	57189833	+	protein_coding	UP
BAG3	ENSG00000151929.10	0.234034	6.72942	1.13593	0.286514	0.651455	ENSG00000151929.10	chr10	119651380	119677819	+	protein_coding	NC
BAG5	ENSG00000166170.9	-0.0059966	6.13111	0.00153403	0.968757	1	ENSG00000166170.9	chr14	103556544	103562831	-	protein_coding	NC
BAIAP2L1	ENSG00000006453.14	0.204768	5.538	2.36228	0.124301	0.494642	ENSG00000006453.14	chr7	98291650	98401090	-	protein_coding	NC
BANK1	ENSG00000153064.12	2.34763	-3.52831	1.93945	0.163728	0.548734	ENSG00000153064.12	chr4	101411286	102074812	+	protein_coding	NC
BAZ1A	ENSG00000198604.11	-0.206148	6.28429	1.85164	0.173593	0.563353	ENSG00000198604.11	chr14	34752731	34875647	-	protein_coding	NC
BAZ1B	ENSG00000009954.11	-0.111244	7.27153	0.389509	0.532558	0.859575	ENSG00000009954.11	chr7	73440406	73522293	-	protein_coding	NC
BAZ2B	ENSG00000123636.18	-0.44349	6.59056	8.61531	0.00333349	0.0796892	ENSG00000123636.18	chr2	159318979	159616569	-	protein_coding
BBIP1	ENSG00000214413.9	-0.106331	3.93697	0.376386	0.539544	0.865302	ENSG00000214413.9	chr10	110898730	110919201	-	protein_coding	NC
BBOX1	ENSG00000129151.9	1.75978	-2.99361	1.21059	0.271215	0.648825	ENSG00000129151.9	chr11	27040725	27127809	+	protein_coding	NC
BBS7	ENSG00000138686.10	-0.398552	2.86731	2.75884	0.0967184	0.45246	ENSG00000138686.10	chr4	121824329	121870487	-	protein_coding	NC
BCAN	ENSG00000132692.19	3.37815	-3.41138	4.29844	0.0381473	0.29858	ENSG00000132692.19	chr1	156641390	156659532	+	protein_coding	UP
BCAP29	ENSG00000075790.11	1.53568	6.04558	11.1837	0.000825209	0.0330306	ENSG00000075790.11	chr7	107579977	107629170	+	protein_coding	UP
BCAS1	ENSG00000064787.13	-0.116715	4.77156	0.266744	0.605524	0.901027	ENSG00000064787.13	chr20	53936777	54070594	-	protein_coding	NC
BCHE	ENSG00000114200.10	1.47792	6.10732	22.2163	2.44e-06	0.000519371	ENSG00000114200.10	chr3	165772904	165837462	-	protein_coding	UP
BCL10	ENSG00000142867.14	-0.404437	4.18558	4.04327	0.0443477	0.320878	ENSG00000142867.14	chr1	85265776	85276632	-	protein_coding
BCL2	ENSG00000171791.13	-0.210646	5.54195	1.35325	0.24471	0.648186	ENSG00000171791.13	chr18	63123346	63320128	-	protein_coding	NC
BCL2L15	ENSG00000188761.13	-0.319191	2.20702	0.626077	0.428798	0.776617	ENSG00000188761.13	chr1	113876816	113887581	-	protein_coding	NC
BCL7C	ENSG00000099385.11	0.0460913	5.91365	0.0585798	0.808755	0.994205	ENSG00000099385.11	chr16	30833626	30894960	-	protein_coding	NC
BCL9	ENSG00000116128.11	-0.1798	6.14699	1.75364	0.185419	0.581062	ENSG00000116128.11	chr1	147541501	147626216	+	protein_coding	NC
BCLAF3	ENSG00000173681.16	0.0610621	4.17406	0.101119	0.750491	0.965141	ENSG00000173681.16	chrX	19912860	19970298	-	protein_coding	NC
BCOR	ENSG00000183337.17	-0.22121	6.34409	1.48556	0.222907	0.632859	ENSG00000183337.17	chrX	40049815	40177329	-	protein_coding	NC
BDH1	ENSG00000161267.12	0.00162878	5.39051	0.000126956	0.99101	1	ENSG00000161267.12	chr3	197509783	197573323	-	protein_coding	NC
BDH2	ENSG00000164039.15	-0.315022	5.30957	3.23716	0.0719851	0.397653	ENSG00000164039.15	chr4	103077592	103099870	-	protein_coding	NC
BECN1	ENSG00000126581.13	0.0791723	6.79536	0.178324	0.672817	0.928352	ENSG00000126581.13	chr17	42810134	42833350	-	protein_coding	NC
BEST3	ENSG00000127325.19	1.7825	0.00501473	4.36744	0.036632	0.292202	ENSG00000127325.19	chr12	69643360	69699476	-	protein_coding	UP
BEX5	ENSG00000184515.11	-0.0629798	2.9113	0.0389732	0.843502	1	ENSG00000184515.11	chrX	102153708	102155977	-	protein_coding	NC
BFSP2	ENSG00000170819.5	2.34708	-2.43039	5.30498	0.0212646	0.226191	ENSG00000170819.5	chr3	133400056	133475222	+	protein_coding	UP
BHLHB9	ENSG00000198908.12	-0.462065	2.66521	2.7013	0.100267	0.459399	ENSG00000198908.12	chrX	102720688	102753540	+	protein_coding	NC
BID	ENSG00000015475.19	-0.175098	2.82353	0.475402	0.490513	0.827407	ENSG00000015475.19	chr22	17734138	17774770	-	protein_coding	NC
BIRC3	ENSG00000023445.16	1.62447	3.13865	5.57857	0.0181816	0.208779	ENSG00000023445.16	chr11	102317450	102339403	+	protein_coding	UP
BIRC6	ENSG00000115760.14	-0.415073	7.1812	3.24387	0.0716912	0.39718	ENSG00000115760.14	chr2	32357028	32618899	+	protein_coding	NC
BIVM	ENSG00000134897.14	-0.302648	-2.87392	0.145695	0.702684	0.94081	ENSG00000134897.14	chr13	102799119	102841533	+	protein_coding	NC
BIVM-ERCC5	ENSG00000270181.3	1.4785	-3.2407	0.425213	0.514347	0.845257	ENSG00000270181.3	chr13	102799110	102875994	+	protein_coding	NC
BLM	ENSG00000197299.12	-0.269925	3.44629	1.18037	0.27728	0.651455	ENSG00000197299.12	chr15	90717346	90816166	+	protein_coding	NC
BLNK	ENSG00000095585.17	1.51492	4.81084	12.4269	0.000423201	0.0211982	ENSG00000095585.17	chr10	96189171	96271587	-	protein_coding	UP
BMERB1	ENSG00000166780.11	-0.443899	2.49858	1.79297	0.180564	0.573074	ENSG00000166780.11	chr16	15434475	15625028	+	protein_coding	NC
BMI1	ENSG00000168283.14	-0.759585	8.78775	6.68382	0.00972921	0.149757	ENSG00000168283.14	chr10	22321099	22331484	+	protein_coding
BMP4	ENSG00000125378.16	0.112211	5.88631	0.16326	0.686173	0.934904	ENSG00000125378.16	chr14	53949736	53958761	-	protein_coding	NC
BMP5	ENSG00000112175.8	2.52771	-3.31225	2.37741	0.123102	0.493091	ENSG00000112175.8	chr6	55753653	55875590	-	protein_coding	NC
BMPR1A	ENSG00000107779.14	-0.0779118	5.554	0.126478	0.722112	0.949842	ENSG00000107779.14	chr10	86756601	86932825	+	protein_coding	NC
BMX	ENSG00000102010.15	-1.60386	-3.52953	0.887769	0.346082	0.704461	ENSG00000102010.15	chrX	15464246	15556529	+	protein_coding	NC
BNC2	ENSG00000173068.18	0.0901152	-3.12292	0.00552182	0.940765	1	ENSG00000173068.18	chr9	16409503	16870843	-	protein_coding	NC
BNIP5	ENSG00000189325.7	-1.30104	-3.18637	0.750143	0.386431	0.739552	ENSG00000189325.7	chr6	36315761	36336888	-	protein_coding	NC
BORCS5	ENSG00000165714.11	-0.0039272	3.20595	0.000353999	0.984989	1	ENSG00000165714.11	chr12	12357078	12471233	+	protein_coding	NC
BORCS7	ENSG00000166275.16	-0.0394395	5.54693	0.0754676	0.783536	0.981931	ENSG00000166275.16	chr10	102854259	102864961	+	protein_coding	NC
BPIFA2	ENSG00000131050.11	2.45319	-3.45074	2.63086	0.104805	0.464876	ENSG00000131050.11	chr20	33161768	33181412	+	protein_coding	NC
BPIFB2	ENSG00000078898.7	-1.19772	4.88423	11.5667	0.000671425	0.0291949	ENSG00000078898.7	chr20	33007704	33023703	+	protein_coding	DOWN
BPIFB6	ENSG00000167104.11	-0.444412	-2.65435	0.130219	0.718205	0.947785	ENSG00000167104.11	chr20	33031648	33044047	+	protein_coding	NC
BRAF	ENSG00000157764.14	-0.0379264	5.83184	0.0548098	0.814896	0.997208	ENSG00000157764.14	chr7	140719327	140924929	-	protein_coding	NC
BRCA1	ENSG00000012048.23	-0.176358	5.2959	0.772948	0.379307	0.733077	ENSG00000012048.23	chr17	43044295	43170245	-	protein_coding	NC
BRCA2	ENSG00000139618.16	-0.504437	4.57463	3.53412	0.0601182	0.36731	ENSG00000139618.16	chr13	32315086	32400268	+	protein_coding	NC
BRI3	ENSG00000164713.10	0.134195	4.39313	0.745736	0.38783	0.741286	ENSG00000164713.10	chr7	98252379	98310441	+	protein_coding	NC
BRPF1	ENSG00000156983.16	-0.16596	4.47382	1.14369	0.284873	0.651455	ENSG00000156983.16	chr3	9731729	9748015	+	protein_coding	NC
BRSK1	ENSG00000160469.17	-0.351619	4.70541	3.21803	0.0728313	0.399548	ENSG00000160469.17	chr19	55282072	55312562	+	protein_coding	NC
BRWD1	ENSG00000185658.13	-0.298759	6.4293	2.09611	0.147674	0.52596	ENSG00000185658.13	chr21	39184176	39321559	-	protein_coding	NC
BSCL2	ENSG00000168000.14	1.49061	5.91069	8.17972	0.00423614	0.0917245	ENSG00000168000.14	chr11	62690275	62709845	-	protein_coding	UP
BSDC1	ENSG00000160058.19	-0.155192	6.73484	0.703718	0.401537	0.753355	ENSG00000160058.19	chr1	32364633	32394731	-	protein_coding	NC
BSND	ENSG00000162399.9	2.9438	-3.37941	3.87043	0.049144	0.335991	ENSG00000162399.9	chr1	54998933	55017172	+	protein_coding	UP
BSPRY	ENSG00000119411.11	1.75713	4.70878	21.5582	3.43e-06	0.000663483	ENSG00000119411.11	chr9	113349541	113371233	+	protein_coding	UP
BTBD11	ENSG00000151136.15	0.386155	-1.38768	0.454731	0.500097	0.834213	ENSG00000151136.15	chr12	107318421	107659642	+	protein_coding	NC
BTBD16	ENSG00000138152.10	0.814087	-3.37329	0.404202	0.524927	0.853242	ENSG00000138152.10	chr10	122271296	122338159	+	protein_coding	NC
BTBD7	ENSG00000011114.15	-0.434383	6.47755	4.27418	0.0386957	0.30083	ENSG00000011114.15	chr14	93237550	93333092	-	protein_coding
BTBD9	ENSG00000183826.18	0.0442158	4.758	0.0959033	0.756802	0.967689	ENSG00000183826.18	chr6	38168451	38640148	-	protein_coding	NC
BTF3	ENSG00000145741.15	0.338031	9.11479	3.36542	0.0665784	0.383746	ENSG00000145741.15	chr5	73498408	73505635	+	protein_coding	NC
BTLA	ENSG00000186265.10	1.70862	-3.34979	1.32072	0.250464	0.648186	ENSG00000186265.10	chr3	112463966	112499472	-	protein_coding	NC
BTN3A1	ENSG00000026950.17	-0.362157	4.10769	3.05059	0.0807078	0.419945	ENSG00000026950.17	chr6	26402237	26415208	+	protein_coding	NC
BTNL8	ENSG00000113303.12	1.48071	-2.71754	2.79188	0.094743	0.449114	ENSG00000113303.12	chr5	180899077	180950906	+	protein_coding	NC
BTRC	ENSG00000166167.18	-0.109715	5.70408	0.494052	0.482125	0.8208	ENSG00000166167.18	chr10	101354033	101557321	+	protein_coding	NC
BUB1B-PAK6	ENSG00000259288.7	-0.846046	-3.60529	0.232414	0.629739	0.910426	ENSG00000259288.7	chr15	40218500	40264890	+	protein_coding	NC
C10orf67	ENSG00000179133.15	0.920563	-1.93779	0.67821	0.410204	0.76108	ENSG00000179133.15	chr10	23202696	23344845	-	protein_coding	NC
C10orf82	ENSG00000165863.17	-0.0156775	4.36884	0.00451997	0.946398	1	ENSG00000165863.17	chr10	116663696	116670264	-	protein_coding	NC
C11orf1	ENSG00000137720.8	0.378126	3.37796	3.17327	0.0748523	0.405133	ENSG00000137720.8	chr11	111878935	111885975	+	protein_coding	NC
C11orf58	ENSG00000110696.10	0.168503	7.65057	0.861704	0.353262	0.711344	ENSG00000110696.10	chr11	16613132	16758340	+	protein_coding	NC
C11orf80	ENSG00000173715.18	1.36319	5.51413	5.33899	0.0208535	0.225038	ENSG00000173715.18	chr11	66744451	66843516	+	protein_coding	UP
C11orf96	ENSG00000187479.8	-0.131466	0.778383	0.0566626	0.811851	0.995993	ENSG00000187479.8	chr11	43925342	43943878	+	protein_coding	NC
C12orf29	ENSG00000133641.18	-0.172126	4.58212	0.913768	0.339117	0.69816	ENSG00000133641.18	chr12	88033846	88050160	+	protein_coding	NC
C12orf4	ENSG00000047621.12	0.0797235	4.07947	0.178312	0.672828	0.928352	ENSG00000047621.12	chr12	4487735	4538508	-	protein_coding	NC
C12orf50	ENSG00000165805.10	1.23326	-2.99277	0.845671	0.35778	0.715472	ENSG00000165805.10	chr12	87980035	88034037	-	protein_coding	NC
C12orf54	ENSG00000177627.11	0.0436677	-2.95799	0.00116035	0.972826	1	ENSG00000177627.11	chr12	48482498	48496524	+	protein_coding	NC
C12orf60	ENSG00000182993.5	0.400951	-0.195338	1.04042	0.307724	0.669334	ENSG00000182993.5	chr12	14803666	14906586	+	protein_coding	NC
C12orf65	ENSG00000130921.8	-0.252283	3.97646	1.57046	0.21014	0.615032	ENSG00000130921.8	chr12	123233436	123257960	+	protein_coding	NC
C12orf66	ENSG00000174206.13	-0.0189152	2.86886	0.00605064	0.937998	1	ENSG00000174206.13	chr12	64186316	64222296	-	protein_coding	NC
C12orf73	ENSG00000204954.10	0.0576745	2.68367	0.0605007	0.805706	0.992926	ENSG00000204954.10	chr12	103940763	103965708	-	protein_coding	NC
C12orf75	ENSG00000235162.9	-1.20213	0.0159	2.89372	0.0889256	0.438761	ENSG00000235162.9	chr12	105235290	105396097	+	protein_coding	NC
C12orf76	ENSG00000174456.15	0.0249104	3.059	0.013562	0.907291	1	ENSG00000174456.15	chr12	110027028	110073634	-	protein_coding	NC
C14orf132	ENSG00000227051.6	0.137399	-0.0245219	0.0815569	0.775199	0.977381	ENSG00000227051.6	chr14	96039324	96093889	+	protein_coding	NC
C14orf28	ENSG00000179476.8	0.112724	2.05139	0.152191	0.69645	0.938608	ENSG00000179476.8	chr14	44897275	44907257	+	protein_coding	NC
C14orf39	ENSG00000179008.9	-0.222408	0.209526	0.148148	0.700312	0.940304	ENSG00000179008.9	chr14	60396469	60515543	-	protein_coding	NC
C14orf93	ENSG00000100802.15	-0.0190312	3.44423	0.00991724	0.920674	1	ENSG00000100802.15	chr14	22985894	23010166	-	protein_coding	NC
C15orf48	ENSG00000166920.12	-0.000121817	2.26116	4.07e-08	0.999839	1	ENSG00000166920.12	chr15	45430529	45448761	+	protein_coding	NC
C16orf71	ENSG00000166246.14	0.0339838	2.98576	0.0179309	0.893477	1	ENSG00000166246.14	chr16	4734344	4749396	+	protein_coding	NC
C16orf89	ENSG00000153446.15	1.14348	7.60026	17.4895	2.89e-05	0.0030366	ENSG00000153446.15	chr16	5044122	5066110	-	protein_coding	UP
C16orf96	ENSG00000205832.7	2.01125	-2.15974	5.78144	0.0161963	0.196501	ENSG00000205832.7	chr16	4556490	4600714	+	protein_coding	UP
C17orf64	ENSG00000141371.13	-0.552886	-3.20562	0.173936	0.676637	0.930555	ENSG00000141371.13	chr17	60392429	60431426	+	protein_coding	NC
C17orf78	ENSG00000278505.5	-1.61704	-3.38042	1.03491	0.309009	0.670344	ENSG00000278505.5	chr17	37375985	37392708	+	protein_coding	NC
C17orf80	ENSG00000141219.15	-0.0994469	4.60046	0.383201	0.535895	0.862615	ENSG00000141219.15	chr17	73232233	73248947	+	protein_coding	NC
C18orf32	ENSG00000177576.12	-0.194054	3.26878	0.811718	0.367613	0.72447	ENSG00000177576.12	chr18	49477243	49487252	-	protein_coding	NC
C19orf18	ENSG00000177025.3	-0.627206	-0.817769	1.51405	0.218521	0.626714	ENSG00000177025.3	chr19	57958437	57974534	-	protein_coding	NC
C1D	ENSG00000197223.11	0.00661349	3.88607	0.000984622	0.974968	1	ENSG00000197223.11	chr2	68041130	68110948	-	protein_coding	NC
C1GALT1	ENSG00000106392.11	-0.627329	4.26298	5.77518	0.016254	0.196947	ENSG00000106392.11	chr7	7156934	7248616	+	protein_coding
C1orf105	ENSG00000180999.11	1.68792	-3.27338	2.11854	0.145525	0.525062	ENSG00000180999.11	chr1	172420685	172468831	+	protein_coding	NC
C1orf112	ENSG00000000460.17	-0.152584	4.84479	1.1237	0.289123	0.652226	ENSG00000000460.17	chr1	169662007	169854080	+	protein_coding	NC
C1orf131	ENSG00000143633.13	-0.141396	4.33042	0.825444	0.363593	0.720547	ENSG00000143633.13	chr1	231223763	231241187	-	protein_coding	NC
C1orf158	ENSG00000157330.10	2.01131	-2.26702	1.95478	0.162073	0.545377	ENSG00000157330.10	chr1	12746200	12763699	+	protein_coding	NC
C1orf185	ENSG00000204006.10	-1.47868	-3.3703	1.09967	0.294338	0.656331	ENSG00000204006.10	chr1	51102221	51148086	+	protein_coding	NC
C1orf21	ENSG00000116667.15	0.13041	7.20983	0.29743	0.585498	0.892267	ENSG00000116667.15	chr1	184387029	184629019	+	protein_coding	NC
C1orf43	ENSG00000143612.21	0.193872	8.21033	1.09413	0.295558	0.65713	ENSG00000143612.21	chr1	154206696	154220637	-	protein_coding	NC
C1orf53	ENSG00000203724.11	0.51065	0.0588348	1.73412	0.187886	0.584022	ENSG00000203724.11	chr1	197902630	197907367	+	protein_coding	NC
C1orf61	ENSG00000125462.18	0.962975	-0.73782	5.43899	0.0196921	0.218239	ENSG00000125462.18	chr1	156404250	156456763	-	protein_coding
C1QBP	ENSG00000108561.8	0.148084	6.37714	0.781123	0.376798	0.730832	ENSG00000108561.8	chr17	5432777	5448830	-	protein_coding	NC
C1QTNF1	ENSG00000173918.15	0.0618714	-3.21377	0.00162317	0.967863	1	ENSG00000173918.15	chr17	79022814	79049788	+	protein_coding	NC
C1QTNF2	ENSG00000145861.9	-0.130541	1.34207	0.084259	0.771607	0.975276	ENSG00000145861.9	chr5	160347754	160370641	-	protein_coding	NC
C1QTNF3	ENSG00000082196.20	0.966517	3.04489	8.88081	0.00288183	0.0732093	ENSG00000082196.20	chr5	34019448	34043832	-	protein_coding
C1QTNF3-AMACR	ENSG00000273294.1	1.0213	-0.0243469	0.803561	0.370031	0.726405	ENSG00000273294.1	chr5	33987174	34124528	-	protein_coding	NC
C1QTNF4	ENSG00000172247.4	-1.34527	-1.83583	1.76973	0.183416	0.577866	ENSG00000172247.4	chr11	47589667	47594411	-	protein_coding	NC
C1QTNF7	ENSG00000163145.13	-0.830248	-2.51397	0.906707	0.34099	0.700018	ENSG00000163145.13	chr4	15339818	15446167	+	protein_coding	NC
C1S	ENSG00000182326.15	0.526009	-0.130097	1.0456	0.306524	0.668483	ENSG00000182326.15	chr12	6988259	7071032	+	protein_coding	NC
C2	ENSG00000166278.15	1.70829	1.34331	4.29149	0.0383036	0.299015	ENSG00000166278.15	chr6	31897785	31945672	+	protein_coding	UP
C20orf194	ENSG00000088854.12	0.0810775	3.37216	0.0533099	0.817401	0.998078	ENSG00000088854.12	chr20	3249305	3407625	-	protein_coding	NC
C20orf202	ENSG00000215595.2	1.97749	-2.6758	1.83162	0.175936	0.566328	ENSG00000215595.2	chr20	1203454	1208279	+	protein_coding	NC
C20orf96	ENSG00000196476.12	0.511862	3.66229	2.22579	0.135723	0.513176	ENSG00000196476.12	chr20	270863	290778	-	protein_coding	NC
C2CD2	ENSG00000157617.17	-0.0466371	5.55981	0.0853936	0.770117	0.974193	ENSG00000157617.17	chr21	41885112	41954018	-	protein_coding	NC
C2orf15	ENSG00000273045.6	0.425282	3.17588	2.64304	0.104004	0.464764	ENSG00000273045.6	chr2	99141485	99151487	+	protein_coding	NC
C2orf42	ENSG00000115998.7	0.0699378	3.27256	0.0903217	0.763769	0.970991	ENSG00000115998.7	chr2	70149880	70248615	-	protein_coding	NC
C2orf80	ENSG00000188674.11	0.0575291	-3.52802	0.000968448	0.975174	1	ENSG00000188674.11	chr2	208165343	208190030	-	protein_coding	NC
C2orf88	ENSG00000187699.10	-1.6462	-3.34846	1.2595	0.261746	0.648186	ENSG00000187699.10	chr2	189879609	190203484	+	protein_coding	NC
C2orf92	ENSG00000228486.10	0.968868	1.42459	5.15593	0.0231671	0.233755	ENSG00000228486.10	chr2	97664217	97703064	+	protein_coding
C3orf38	ENSG00000179021.10	0.0786143	4.66257	0.264031	0.607364	0.901758	ENSG00000179021.10	chr3	88149959	88168729	+	protein_coding	NC
C4orf19	ENSG00000154274.15	2.89875	1.582	11.9562	0.000544648	0.0252801	ENSG00000154274.15	chr4	37453925	37623495	+	protein_coding	UP
C4orf47	ENSG00000205129.8	-0.841236	-1.90802	0.531081	0.466153	0.808182	ENSG00000205129.8	chr4	185426249	185449826	+	protein_coding	NC
C5	ENSG00000106804.8	-0.455848	3.24241	4.474	0.0344143	0.282967	ENSG00000106804.8	chr9	120952335	121050275	-	protein_coding
C5orf34	ENSG00000172244.9	-0.324237	3.12156	2.27707	0.1313	0.505839	ENSG00000172244.9	chr5	43486709	43515148	-	protein_coding	NC
C5orf46	ENSG00000178776.5	2.95337	-3.48795	3.5746	0.0586694	0.36394	ENSG00000178776.5	chr5	147880726	147906538	-	protein_coding	NC
C6orf15	ENSG00000204542.3	0.123556	-3.56567	0.00373689	0.951256	1	ENSG00000204542.3	chr6	31111223	31112575	-	protein_coding	NC
C6orf163	ENSG00000203872.7	0.48819	-0.918058	0.52624	0.468192	0.809834	ENSG00000203872.7	chr6	87344813	87365463	+	protein_coding	NC
C6orf201	ENSG00000185689.16	0	-3.35312	0	1	1	ENSG00000185689.16	chr6	4079206	4130951	+	protein_coding	NC
C7	ENSG00000112936.19	-3.93233	-2.02501	5.52165	0.0187825	0.212391	ENSG00000112936.19	chr5	40909497	40984643	+	protein_coding	DOWN
C7orf50	ENSG00000146540.15	0.20744	5.67933	1.29818	0.254547	0.648186	ENSG00000146540.15	chr7	996986	1138260	-	protein_coding	NC
C8G	ENSG00000176919.13	-0.37526	-2.10502	0.507296	0.476312	0.816631	ENSG00000176919.13	chr9	136945185	136946975	+	protein_coding	NC
C8orf34	ENSG00000165084.16	0.30857	-2.74024	0.0413412	0.838881	1	ENSG00000165084.16	chr8	68330955	68819023	+	protein_coding	NC
C8orf89	ENSG00000274443.4	-0.190819	-2.65144	0.0493044	0.824278	1	ENSG00000274443.4	chr8	73241329	73259502	-	protein_coding	NC
C9orf152	ENSG00000188959.9	-0.390502	6.23925	4.73599	0.0295378	0.263861	ENSG00000188959.9	chr9	110190048	110208189	-	protein_coding
C9orf64	ENSG00000165118.15	-0.152505	4.59445	0.656617	0.417757	0.767378	ENSG00000165118.15	chr9	83938311	83956986	-	protein_coding	NC
C9orf72	ENSG00000147894.17	-0.294529	2.99091	0.967831	0.325222	0.68568	ENSG00000147894.17	chr9	27535640	27573866	-	protein_coding	NC
C9orf85	ENSG00000155621.15	0.0906697	2.86019	0.128792	0.719687	0.94871	ENSG00000155621.15	chr9	71911510	71986054	+	protein_coding	NC
CA3	ENSG00000164879.7	0.412119	1.43874	0.767917	0.380862	0.734658	ENSG00000164879.7	chr8	85373436	85449040	+	protein_coding	NC
CA5B	ENSG00000169239.13	-0.125452	3.03429	0.23565	0.627366	0.909323	ENSG00000169239.13	chrX	15688830	15788411	+	protein_coding	NC
CA9	ENSG00000107159.13	1.50333	-1.67738	5.05641	0.024535	0.240756	ENSG00000107159.13	chr9	35673918	35681159	+	protein_coding	UP
CAB39	ENSG00000135932.11	0.182589	6.60957	0.944307	0.331173	0.690871	ENSG00000135932.11	chr2	230712842	230821075	+	protein_coding	NC
CABLES1	ENSG00000134508.12	-0.0402232	5.31639	0.0711101	0.789727	0.984964	ENSG00000134508.12	chr18	23134564	23260467	+	protein_coding	NC
CACFD1	ENSG00000160325.14	0.0523674	5.80632	0.107532	0.742972	0.960915	ENSG00000160325.14	chr9	133459965	133470848	+	protein_coding	NC
CACHD1	ENSG00000158966.16	-0.366009	3.55063	2.333	0.126658	0.498453	ENSG00000158966.16	chr1	64470129	64693058	+	protein_coding	NC
CACNA1A	ENSG00000141837.21	-1.01979	0.151916	5.32171	0.0210613	0.225722	ENSG00000141837.21	chr19	13206442	13633025	-	protein_coding	DOWN
CACNA1D	ENSG00000157388.19	0.148724	4.76673	0.836279	0.360463	0.717808	ENSG00000157388.19	chr3	53328963	53813733	+	protein_coding	NC
CACNB4	ENSG00000182389.19	-0.435623	-1.31135	0.149147	0.699352	0.940078	ENSG00000182389.19	chr2	151832768	152099475	-	protein_coding	NC
CACNG6	ENSG00000130433.7	-1.39528	2.75222	10.12	0.0014667	0.0476786	ENSG00000130433.7	chr19	53992288	54012669	+	protein_coding	DOWN
CADM2	ENSG00000175161.13	0.44691	2.3378	1.85332	0.173398	0.563353	ENSG00000175161.13	chr3	84958981	86074429	+	protein_coding	NC
CALCOCO1	ENSG00000012822.16	-0.13387	6.37632	0.642507	0.422805	0.771568	ENSG00000012822.16	chr12	53708517	53727745	-	protein_coding	NC
CALCOCO2	ENSG00000136436.15	0.0554775	7.24313	0.0917797	0.761927	0.970187	ENSG00000136436.15	chr17	48831018	48866522	+	protein_coding	NC
CALCRL	ENSG00000064989.13	2.01573	5.47847	13.962	0.000186545	0.0117739	ENSG00000064989.13	chr2	187341964	187448460	-	protein_coding	UP
CALD1	ENSG00000122786.20	1.21456	-1.47092	2.3273	0.127122	0.499355	ENSG00000122786.20	chr7	134744252	134970729	+	protein_coding	NC
CALHM5	ENSG00000178033.6	1.63337	-3.56784	1.17288	0.278809	0.651455	ENSG00000178033.6	chr6	116511639	116524788	+	protein_coding	NC
CAMK1D	ENSG00000183049.13	-0.395719	4.25836	1.79366	0.180481	0.573015	ENSG00000183049.13	chr10	12349547	12835545	+	protein_coding	NC
CAMK1G	ENSG00000008118.10	0.775047	-3.31132	0.322279	0.570241	0.883848	ENSG00000008118.10	chr1	209583714	209613939	+	protein_coding	NC
CAMK2A	ENSG00000070808.16	0	-3.31531	0	1	1	ENSG00000070808.16	chr5	150219491	150290291	-	protein_coding	NC
CAMK2B	ENSG00000058404.20	1.37764	2.01263	7.83202	0.00513287	0.102727	ENSG00000058404.20	chr7	44217150	44334577	-	protein_coding	UP
CAMKV	ENSG00000164076.17	0.810853	-3.37945	0.350746	0.553691	0.872687	ENSG00000164076.17	chr3	49857988	49869935	-	protein_coding	NC
CAMSAP2	ENSG00000118200.14	-0.283368	5.43844	2.36621	0.123988	0.493989	ENSG00000118200.14	chr1	200739558	200860704	+	protein_coding	NC
CAND2	ENSG00000144712.12	0.793665	1.86688	2.74363	0.0976425	0.454135	ENSG00000144712.12	chr3	12796472	12871916	+	protein_coding	NC
CAPG	ENSG00000042493.16	0.24953	7.32851	1.28833	0.256357	0.648186	ENSG00000042493.16	chr2	85394753	85418432	-	protein_coding	NC
CAPN1	ENSG00000014216.16	0.330071	7.17038	3.07409	0.079549	0.418083	ENSG00000014216.16	chr11	65180566	65212006	+	protein_coding	NC
CAPN10	ENSG00000142330.20	-0.561161	3.32714	5.85375	0.0155439	0.19284	ENSG00000142330.20	chr2	240586734	240617705	+	protein_coding
CAPN15	ENSG00000103326.12	-0.261777	5.90021	2.69447	0.100697	0.460106	ENSG00000103326.12	chr16	527712	554636	+	protein_coding	NC
CAPN2	ENSG00000162909.18	0.0754303	8.41763	0.191193	0.661925	0.924538	ENSG00000162909.18	chr1	223701593	223776018	+	protein_coding	NC
CAPN3	ENSG00000092529.25	-0.987013	2.39502	6.03404	0.0140326	0.182041	ENSG00000092529.25	chr15	42359498	42412949	+	protein_coding
CAPRIN1	ENSG00000135387.21	-0.00774716	8.40655	0.001409	0.970057	1	ENSG00000135387.21	chr11	34051731	34102610	+	protein_coding	NC
CAPS2	ENSG00000180881.19	-0.248516	1.46627	0.320137	0.571525	0.884453	ENSG00000180881.19	chr12	75275979	75390928	-	protein_coding	NC
CAPZA1	ENSG00000116489.13	-0.268189	7.18438	2.01039	0.156225	0.537142	ENSG00000116489.13	chr1	112619805	112671616	+	protein_coding	NC
CAPZA3	ENSG00000177938.5	0.0486226	-2.56342	0.000956439	0.975328	1	ENSG00000177938.5	chr12	18738119	18739188	+	protein_coding	NC
CARD14	ENSG00000141527.18	0.0579025	3.26211	0.0755497	0.783421	0.981931	ENSG00000141527.18	chr17	80169992	80209331	+	protein_coding	NC
CARD6	ENSG00000132357.14	-2.03913	-3.08787	4.64464	0.0311507	0.269844	ENSG00000132357.14	chr5	40841308	40860175	+	protein_coding	DOWN
CARMIL1	ENSG00000079691.18	-0.0997594	4.65056	0.188762	0.663949	0.925904	ENSG00000079691.18	chr6	25279078	25620530	+	protein_coding	NC
CARMIL3	ENSG00000186648.15	0.287216	1.37453	0.34582	0.556489	0.874515	ENSG00000186648.15	chr14	24052009	24069729	+	protein_coding	NC
CARS1	ENSG00000110619.18	1.48457	4.51833	12.0708	0.00051219	0.0241172	ENSG00000110619.18	chr11	3000922	3057613	-	protein_coding	UP
CARS2	ENSG00000134905.17	0.254288	5.22392	2.55398	0.110017	0.472147	ENSG00000134905.17	chr13	110641412	110713603	-	protein_coding	NC
CASC3	ENSG00000108349.17	-0.0572068	6.69336	0.10074	0.750943	0.965317	ENSG00000108349.17	chr17	40140318	40172171	+	protein_coding	NC
CASD1	ENSG00000127995.17	-0.219631	6.01562	0.987098	0.320453	0.68066	ENSG00000127995.17	chr7	94509219	94557019	+	protein_coding	NC
CASK	ENSG00000147044.22	-0.311492	5.69317	3.75282	0.0527185	0.34678	ENSG00000147044.22	chrX	41514934	41923517	-	protein_coding	NC
CASKIN2	ENSG00000177303.10	0.0618687	4.87473	0.169104	0.680909	0.932964	ENSG00000177303.10	chr17	75500261	75515537	-	protein_coding	NC
CASP2	ENSG00000106144.20	-0.243844	5.91387	2.03374	0.153842	0.534247	ENSG00000106144.20	chr7	143288215	143307696	+	protein_coding	NC
CASP3	ENSG00000164305.19	0.155763	5.4667	1.01717	0.313191	0.67314	ENSG00000164305.19	chr4	184627696	184649509	-	protein_coding	NC
CASP8AP2	ENSG00000118412.13	-0.331597	4.99606	3.64796	0.0561379	0.35702	ENSG00000118412.13	chr6	89829894	89874436	+	protein_coding	NC
CASQ2	ENSG00000118729.12	3.31605	-2.49651	11.7297	0.000615111	0.0275079	ENSG00000118729.12	chr1	115700021	115768714	-	protein_coding	UP
CASR	ENSG00000036828.17	0	-3.56957	0	1	1	ENSG00000036828.17	chr3	122183668	122291629	+	protein_coding	NC
CASS4	ENSG00000087589.16	-0.707267	-3.34733	0.277921	0.598067	0.897411	ENSG00000087589.16	chr20	56412112	56460387	+	protein_coding	NC
CAST	ENSG00000153113.24	-0.170765	7.85821	0.541414	0.461847	0.804848	ENSG00000153113.24	chr5	96525267	96779595	+	protein_coding	NC
CATSPER2	ENSG00000166762.19	-0.245701	2.13077	0.571525	0.449653	0.793751	ENSG00000166762.19	chr15	43628503	43668118	-	protein_coding	NC
CATSPER4	ENSG00000188782.9	1.7051	-3.18544	1.35957	0.243613	0.648186	ENSG00000188782.9	chr1	26190561	26202968	+	protein_coding	NC
CATSPERB	ENSG00000133962.8	-0.149194	3.26215	0.363365	0.546643	0.869276	ENSG00000133962.8	chr14	91580696	91780707	-	protein_coding	NC
CAVIN4	ENSG00000170681.7	0.0280723	-2.05982	0.00138066	0.97036	1	ENSG00000170681.7	chr9	100578079	100588389	+	protein_coding	NC
CBL	ENSG00000110395.7	-0.228287	3.98211	0.954053	0.32869	0.688318	ENSG00000110395.7	chr11	119206298	119313926	+	protein_coding	NC
CBR4	ENSG00000145439.12	-0.335996	5.0752	4.74586	0.0293689	0.263269	ENSG00000145439.12	chr4	168863770	169010275	-	protein_coding
CBX5	ENSG00000094916.16	-0.13255	8.63154	0.394001	0.530204	0.85785	ENSG00000094916.16	chr12	54230942	54280133	-	protein_coding	NC
CBY2	ENSG00000174015.10	3.8856	-3.18462	4.126	0.0422291	0.313636	ENSG00000174015.10	chr13	45702320	45714559	+	protein_coding	UP
CCAR1	ENSG00000060339.14	-0.252332	6.51899	3.23446	0.0721042	0.3978	ENSG00000060339.14	chr10	68721012	68792377	+	protein_coding	NC
CCDC102B	ENSG00000150636.17	2.49594	-3.18372	2.63974	0.10422	0.464876	ENSG00000150636.17	chr18	68715209	69055189	+	protein_coding	NC
CCDC112	ENSG00000164221.13	1.46049	3.65719	4.99782	0.0253793	0.244701	ENSG00000164221.13	chr5	115267190	115296693	-	protein_coding	UP
CCDC120	ENSG00000147144.13	0.161738	4.5796	1.15343	0.282832	0.651455	ENSG00000147144.13	chrX	49053572	49069857	+	protein_coding	NC
CCDC138	ENSG00000163006.12	0.197402	2.43125	0.402456	0.525824	0.853749	ENSG00000163006.12	chr2	108786757	108885477	+	protein_coding	NC
CCDC14	ENSG00000175455.16	-0.645495	6.04838	11.6802	0.000631684	0.0278142	ENSG00000175455.16	chr3	123897305	123961408	-	protein_coding
CCDC146	ENSG00000135205.15	-0.282441	3.32745	0.657993	0.417269	0.767133	ENSG00000135205.15	chr7	77122434	77329533	+	protein_coding	NC
CCDC150	ENSG00000144395.18	-0.684173	0.9908	2.23075	0.135288	0.5125	ENSG00000144395.18	chr2	196639554	196763490	+	protein_coding	NC
CCDC158	ENSG00000163749.17	0.943222	-2.25272	1.13117	0.287525	0.651455	ENSG00000163749.17	chr4	76312997	76421868	-	protein_coding	NC
CCDC163	ENSG00000280670.3	-0.267494	1.56763	0.804572	0.36973	0.72624	ENSG00000280670.3	chr1	45493866	45500079	-	protein_coding	NC
CCDC169	ENSG00000242715.8	0.429271	0.0377346	0.733786	0.391659	0.744818	ENSG00000242715.8	chr13	36222008	36297840	-	protein_coding	NC
CCDC169-SOHLH2	ENSG00000250709.1	0.958319	-3.21571	0.20753	0.64871	0.918128	ENSG00000250709.1	chr13	36168794	36297842	-	protein_coding	NC
CCDC171	ENSG00000164989.17	-0.193497	1.35577	0.203117	0.652217	0.919538	ENSG00000164989.17	chr9	15553043	16061663	+	protein_coding	NC
CCDC180	ENSG00000197816.16	1.72095	-2.77477	1.36719	0.242295	0.648186	ENSG00000197816.16	chr9	97307304	97378751	+	protein_coding	NC
CCDC190	ENSG00000185860.13	-0.230599	-0.807811	0.0345983	0.85244	1	ENSG00000185860.13	chr1	162824458	162868815	-	protein_coding	NC
CCDC191	ENSG00000163617.11	-0.192781	4.16385	1.16427	0.280582	0.651455	ENSG00000163617.11	chr3	113964137	114056594	-	protein_coding	NC
CCDC22	ENSG00000101997.13	0.22337	4.60214	1.56888	0.210369	0.615164	ENSG00000101997.13	chrX	49235470	49250520	+	protein_coding	NC
CCDC25	ENSG00000147419.19	-0.0734624	5.83278	0.292923	0.588354	0.893863	ENSG00000147419.19	chr8	27733316	27772653	-	protein_coding	NC
CCDC28A	ENSG00000024862.17	-0.160682	4.6318	0.839416	0.359564	0.717194	ENSG00000024862.17	chr6	138773509	138793319	+	protein_coding	NC
CCDC3	ENSG00000151468.11	0.0503395	-3.28112	0.00102553	0.974453	1	ENSG00000151468.11	chr10	12896625	13099652	-	protein_coding	NC
CCDC32	ENSG00000128891.15	0.13632	4.41983	0.899978	0.342788	0.702036	ENSG00000128891.15	chr15	40528683	40565057	-	protein_coding	NC
CCDC38	ENSG00000165972.13	-0.691421	-3.45244	0.178123	0.672991	0.92841	ENSG00000165972.13	chr12	95867048	95942635	-	protein_coding	NC
CCDC50	ENSG00000152492.15	-0.43371	5.30122	5.04143	0.0247481	0.241852	ENSG00000152492.15	chr3	191329085	191398659	+	protein_coding
CCDC6	ENSG00000108091.11	-0.158179	7.19252	0.494712	0.481833	0.820619	ENSG00000108091.11	chr10	59788747	59906556	-	protein_coding	NC
CCDC60	ENSG00000183273.7	0.156405	3.21529	0.362068	0.54736	0.869668	ENSG00000183273.7	chr12	119334712	119541040	+	protein_coding	NC
CCDC66	ENSG00000180376.17	-0.0679358	4.30149	0.193417	0.660088	0.923472	ENSG00000180376.17	chr3	56557161	56621837	+	protein_coding	NC
CCDC84	ENSG00000186166.9	-0.703478	2.91317	6.26971	0.0122819	0.169284	ENSG00000186166.9	chr11	118998138	119015793	+	protein_coding
CCDC88C	ENSG00000015133.19	1.48557	5.61666	9.40312	0.00216616	0.0623864	ENSG00000015133.19	chr14	91271323	91417844	-	protein_coding	UP
CCDC91	ENSG00000123106.10	-0.0705918	5.06322	0.194405	0.659275	0.922985	ENSG00000123106.10	chr12	28133249	28581511	+	protein_coding	NC
CCL15	ENSG00000275718.2	0	-3.41836	0	1	1	ENSG00000275718.2	chr17	35996440	36001553	-	protein_coding	NC
CCL15-CCL14	ENSG00000275688.4	0	-3.60972	0	1	1	ENSG00000275688.4	chr17	35983656	36001621	-	protein_coding	NC
CCL17	ENSG00000102970.11	1.07981	-2.72632	2.54107	0.110919	0.473736	ENSG00000102970.11	chr16	57404767	57416063	+	protein_coding	NC
CCL20	ENSG00000115009.13	1.30462	1.95944	4.16649	0.0412311	0.31064	ENSG00000115009.13	chr2	227805739	227817564	+	protein_coding	UP
CCL28	ENSG00000151882.11	0.202907	8.89745	0.285365	0.593206	0.896142	ENSG00000151882.11	chr5	43376645	43412391	-	protein_coding	NC
CCM2	ENSG00000136280.17	0.228564	4.22993	1.90394	0.167638	0.554392	ENSG00000136280.17	chr7	44999475	45076469	+	protein_coding	NC
CCNB2	ENSG00000157456.8	-0.48747	5.81474	7.75046	0.00536987	0.106275	ENSG00000157456.8	chr15	59105126	59125045	+	protein_coding
CCNC	ENSG00000112237.13	0.21237	6.45395	2.15648	0.14197	0.52165	ENSG00000112237.13	chr6	99542387	99568825	-	protein_coding	NC
CCND2	ENSG00000118971.9	2.51154	-3.60553	2.18181	0.13965	0.518204	ENSG00000118971.9	chr12	4269771	4305353	+	protein_coding	NC
CCND3	ENSG00000112576.13	2.29749	5.04477	4.07791	0.0434475	0.317276	ENSG00000112576.13	chr6	41934934	42050357	-	protein_coding	UP
CCNF	ENSG00000162063.13	-0.184395	5.39892	1.23351	0.266725	0.648186	ENSG00000162063.13	chr16	2429394	2458854	+	protein_coding	NC
CCNJ	ENSG00000107443.16	-1.07426	0.966823	7.56642	0.00594657	0.112648	ENSG00000107443.16	chr10	96043394	96060870	+	protein_coding	DOWN
CCNP	ENSG00000105219.10	-1.23606	3.74774	9.84359	0.00170425	0.0529686	ENSG00000105219.10	chr19	40222208	40226697	-	protein_coding	DOWN
CCNYL1	ENSG00000163249.13	0.191736	3.24678	0.645385	0.421768	0.770435	ENSG00000163249.13	chr2	207711540	207761839	+	protein_coding	NC
CCP110	ENSG00000103540.16	-0.352993	6.32002	2.48099	0.11523	0.479939	ENSG00000103540.16	chr16	19523811	19553408	+	protein_coding	NC
CCPG1	ENSG00000260916.7	-0.115525	7.24785	0.34838	0.555031	0.873562	ENSG00000260916.7	chr15	55340032	55408510	-	protein_coding	NC
CCR1	ENSG00000163823.4	-0.224528	-2.76464	0.048464	0.825758	1	ENSG00000163823.4	chr3	46201711	46208313	-	protein_coding	NC
CCR10	ENSG00000184451.5	1.23736	-2.49104	2.14146	0.143365	0.523469	ENSG00000184451.5	chr17	42678889	42683917	-	protein_coding	NC
CCR3	ENSG00000183625.15	-1.72209	-2.5585	4.24058	0.0394687	0.304341	ENSG00000183625.15	chr3	46163604	46266706	+	protein_coding	DOWN
CCR6	ENSG00000112486.16	5.68336	-2.91548	12.5301	0.000400456	0.0203594	ENSG00000112486.16	chr6	167111807	167139696	+	protein_coding	UP
CCT3	ENSG00000163468.15	0.150364	8.43916	0.741919	0.389047	0.74223	ENSG00000163468.15	chr1	156308968	156367873	-	protein_coding	NC
CCT6A	ENSG00000146731.11	0.249019	7.39385	1.91217	0.166722	0.553007	ENSG00000146731.11	chr7	56051685	56063989	+	protein_coding	NC
CCT6B	ENSG00000132141.14	-0.311299	3.23761	1.62811	0.201965	0.605265	ENSG00000132141.14	chr17	34927859	34981078	-	protein_coding	NC
CD101	ENSG00000134256.12	0.49812	0.634871	1.79518	0.180297	0.572907	ENSG00000134256.12	chr1	117001750	117036476	+	protein_coding	NC
CD163L1	ENSG00000177675.9	3.3255	-3.37837	4.71667	0.0298716	0.265297	ENSG00000177675.9	chr12	7346685	7479897	-	protein_coding	UP
CD180	ENSG00000134061.5	0.824576	-2.93785	0.31754	0.57309	0.885301	ENSG00000134061.5	chr5	67179613	67196799	-	protein_coding	NC
CD200R1	ENSG00000163606.11	-0.834118	-3.48741	0.239839	0.624323	0.908272	ENSG00000163606.11	chr3	112921205	112975103	-	protein_coding	NC
CD247	ENSG00000198821.11	0.47924	-1.45787	1.04613	0.3064	0.66836	ENSG00000198821.11	chr1	167430640	167518610	-	protein_coding	NC
CD28	ENSG00000178562.18	1.71361	-3.56723	1.22516	0.26835	0.648186	ENSG00000178562.18	chr2	203706475	203738912	+	protein_coding	NC
CD36	ENSG00000135218.19	1.45763	1.92658	6.25874	0.0123582	0.169868	ENSG00000135218.19	chr7	80369575	80679277	+	protein_coding	UP
CD4	ENSG00000010610.10	0.324434	1.78711	0.337382	0.561344	0.877874	ENSG00000010610.10	chr12	6786858	6820799	+	protein_coding	NC
CD46	ENSG00000117335.20	-0.00835407	9.11063	0.00190592	0.965178	1	ENSG00000117335.20	chr1	207752054	207795513	+	protein_coding	NC
CD58	ENSG00000116815.16	0.347523	2.21194	1.58642	0.207839	0.611891	ENSG00000116815.16	chr1	116514534	116571039	-	protein_coding	NC
CD72	ENSG00000137101.13	-0.218098	0.800074	0.370381	0.542796	0.867084	ENSG00000137101.13	chr9	35609979	35646810	-	protein_coding	NC
CD86	ENSG00000114013.16	2.48059	-3.60598	2.1496	0.142607	0.522014	ENSG00000114013.16	chr3	122055362	122121139	+	protein_coding	NC
CD8B2	ENSG00000254126.8	-0.60399	-3.56499	0.132884	0.71546	0.947188	ENSG00000254126.8	chr2	106487364	106544297	+	protein_coding	NC
CD9	ENSG00000010278.14	-0.0229414	8.76902	0.0183768	0.892168	1	ENSG00000010278.14	chr12	6199715	6238271	+	protein_coding	NC
CDC14A	ENSG00000079335.20	-0.588274	1.25255	0.523626	0.469299	0.81104	ENSG00000079335.20	chr1	100345001	100520277	+	protein_coding	NC
CDC16	ENSG00000130177.16	0.148853	5.87802	1.22376	0.268623	0.648186	ENSG00000130177.16	chr13	114234887	114272723	+	protein_coding	NC
CDC20	ENSG00000117399.14	-0.361879	5.17832	3.86157	0.0494041	0.336806	ENSG00000117399.14	chr1	43358981	43363203	+	protein_coding
CDC20B	ENSG00000164287.12	1.20549	3.52043	1.7946	0.180367	0.572958	ENSG00000164287.12	chr5	55112995	55173175	-	protein_coding	NC
CDC25A	ENSG00000164045.12	-0.0470115	3.24446	0.0477596	0.827009	1	ENSG00000164045.12	chr3	48157146	48188417	-	protein_coding	NC
CDC25C	ENSG00000158402.20	-0.603937	3.54809	8.22691	0.00412737	0.0903219	ENSG00000158402.20	chr5	138285265	138338355	-	protein_coding
CDC37L1	ENSG00000106993.12	0.10816	3.61475	0.310505	0.57737	0.887637	ENSG00000106993.12	chr9	4679559	4708399	+	protein_coding	NC
CDC42EP3	ENSG00000163171.8	-0.66583	-1.02526	0.566058	0.45183	0.795804	ENSG00000163171.8	chr2	37641882	37738468	-	protein_coding	NC
CDC42SE1	ENSG00000197622.13	-0.120879	7.44151	0.420085	0.516895	0.847305	ENSG00000197622.13	chr1	151050971	151070325	-	protein_coding	NC
CDC42SE2	ENSG00000158985.13	0.0973521	5.3846	0.241787	0.622919	0.907506	ENSG00000158985.13	chr5	131245493	131398447	+	protein_coding	NC
CDC5L	ENSG00000096401.8	-0.184459	6.17549	2.0606	0.15115	0.530959	ENSG00000096401.8	chr6	44387706	44450425	+	protein_coding	NC
CDC73	ENSG00000134371.14	-0.256504	5.78321	2.66102	0.102834	0.463215	ENSG00000134371.14	chr1	193121983	193254815	+	protein_coding	NC
CDCA3	ENSG00000111665.11	-0.745285	3.82492	8.92399	0.0028145	0.0725371	ENSG00000111665.11	chr12	6844793	6852066	-	protein_coding
CDCA5	ENSG00000146670.10	-0.256964	3.85245	1.65908	0.197728	0.598576	ENSG00000146670.10	chr11	65066300	65084164	-	protein_coding	NC
CDCP2	ENSG00000157211.11	0	-3.48945	0	1	1	ENSG00000157211.11	chr1	54132968	54153770	-	protein_coding	NC
CDH1	ENSG00000039068.19	-0.13477	8.67541	0.512839	0.473913	0.814789	ENSG00000039068.19	chr16	68737292	68835541	+	protein_coding	NC
CDH23	ENSG00000107736.21	0.71299	1.55573	4.01483	0.0451019	0.323952	ENSG00000107736.21	chr10	71396920	71815947	+	protein_coding
CDH7	ENSG00000081138.14	-0.548198	5.22762	5.12354	0.0236034	0.235872	ENSG00000081138.14	chr18	65750252	65890337	+	protein_coding
CDK12	ENSG00000167258.15	-0.000432035	6.156	7.65e-06	0.997793	1	ENSG00000167258.15	chr17	39461486	39564907	+	protein_coding	NC
CDK14	ENSG00000058091.17	1.00562	2.57914	2.13195	0.144257	0.524097	ENSG00000058091.17	chr7	90466424	91210590	+	protein_coding	NC
CDK16	ENSG00000102225.16	0.0659865	7.05568	0.12195	0.726929	0.95177	ENSG00000102225.16	chrX	47217860	47229997	+	protein_coding	NC
CDK17	ENSG00000059758.8	-0.243148	5.69433	1.46101	0.226769	0.637964	ENSG00000059758.8	chr12	96278261	96400480	-	protein_coding	NC
CDKAL1	ENSG00000145996.11	-0.739096	4.71191	16.1123	5.97e-05	0.00512466	ENSG00000145996.11	chr6	20534457	21232404	+	protein_coding
CDKL1	ENSG00000100490.9	0.489896	-0.699067	0.462338	0.496533	0.831809	ENSG00000100490.9	chr14	50329404	50416461	-	protein_coding	NC
CDKL3	ENSG00000006837.12	0.0748539	0.269648	0.0502499	0.822629	1	ENSG00000006837.12	chr5	134286350	134371047	-	protein_coding	NC
CDKL4	ENSG00000205111.8	-2.48591	-3.27911	2.25152	0.133483	0.509643	ENSG00000205111.8	chr2	39175646	39229588	-	protein_coding	NC
CDKN1B	ENSG00000111276.11	-0.379336	7.24302	3.81263	0.0508674	0.341163	ENSG00000111276.11	chr12	12715058	12722369	+	protein_coding	NC
CDRT4	ENSG00000239704.11	1.57827	4.32456	12.0355	0.000521966	0.0245343	ENSG00000239704.11	chr17	15436015	15503608	-	protein_coding	UP
CDS2	ENSG00000101290.14	1.59683	5.78322	4.91103	0.0266858	0.250075	ENSG00000101290.14	chr20	5126879	5197887	+	protein_coding	UP
CDV3	ENSG00000091527.16	0.00297869	6.02034	0.000270759	0.986872	1	ENSG00000091527.16	chr3	133573686	133590261	+	protein_coding	NC
CEACAM19	ENSG00000186567.13	1.98076	0.0695969	8.75666	0.00308474	0.0759679	ENSG00000186567.13	chr19	44662278	44684359	+	protein_coding	UP
CEACAM21	ENSG00000007129.18	-0.537659	-3.48706	0.0544941	0.81542	0.997405	ENSG00000007129.18	chr19	41549518	41586844	+	protein_coding	NC
CELF2	ENSG00000048740.18	0.465268	-0.18465	1.12645	0.288534	0.651455	ENSG00000048740.18	chr10	10798397	11336675	+	protein_coding	NC
CEMIP	ENSG00000103888.17	1.54107	-0.490576	6.17998	0.0129204	0.174176	ENSG00000103888.17	chr15	80779343	80951776	+	protein_coding	UP
CEMIP2	ENSG00000135048.14	-0.0786607	-0.224521	0.0306369	0.861053	1	ENSG00000135048.14	chr9	71683366	71816690	-	protein_coding	NC
CENPE	ENSG00000138778.13	-0.887155	4.08335	20.1094	7.31e-06	0.0011692	ENSG00000138778.13	chr4	103105349	103198445	-	protein_coding
CENPH	ENSG00000153044.10	-0.0911916	3.63268	0.195617	0.658282	0.922369	ENSG00000153044.10	chr5	69189574	69210357	+	protein_coding	NC
CENPI	ENSG00000102384.13	-0.443217	2.93821	2.0707	0.150152	0.529132	ENSG00000102384.13	chrX	101098218	101163681	+	protein_coding	NC
CENPN	ENSG00000166451.13	-0.0811944	3.43203	0.170905	0.679309	0.932356	ENSG00000166451.13	chr16	81006498	81033114	+	protein_coding	NC
CENPP	ENSG00000188312.14	0.126883	5.16932	0.310032	0.57766	0.887823	ENSG00000188312.14	chr9	92325953	92620529	+	protein_coding	NC
CENPQ	ENSG00000031691.7	-0.122252	2.85142	0.256901	0.612257	0.903362	ENSG00000031691.7	chr6	49463370	49493107	+	protein_coding	NC
CENPS-CORT	ENSG00000251503.8	0.272131	-0.710909	0.323454	0.569539	0.883325	ENSG00000251503.8	chr1	10430102	10452153	+	protein_coding	NC
CEP170	ENSG00000143702.16	-0.305533	5.3537	2.44959	0.117556	0.484561	ENSG00000143702.16	chr1	243124428	243255348	-	protein_coding	NC
CEP19	ENSG00000174007.8	0.35126	1.90298	0.923962	0.336437	0.69597	ENSG00000174007.8	chr3	196706277	196712250	-	protein_coding	NC
CEP192	ENSG00000101639.18	-0.315627	4.43724	3.03057	0.0817093	0.421924	ENSG00000101639.18	chr18	12991362	13125052	+	protein_coding	NC
CEP295	ENSG00000166004.15	-0.231373	3.81476	1.41859	0.233635	0.646614	ENSG00000166004.15	chr11	93661682	93730358	+	protein_coding	NC
CEP295NL	ENSG00000178404.10	0	-1.07154	0	1	1	ENSG00000178404.10	chr17	78870910	78903217	-	protein_coding	NC
CEP85L	ENSG00000111860.14	1.17772	-1.94563	1.40533	0.235834	0.648082	ENSG00000111860.14	chr6	118460772	118710075	-	protein_coding	NC
CEP95	ENSG00000258890.7	-0.142652	4.80207	0.738003	0.390301	0.743455	ENSG00000258890.7	chr17	64506865	64542461	+	protein_coding	NC
CEP97	ENSG00000182504.11	-0.64814	3.89382	8.0053	0.00466406	0.0972793	ENSG00000182504.11	chr3	101724593	101770562	+	protein_coding
CERS4	ENSG00000090661.12	0.108127	6.17643	0.540345	0.46229	0.805102	ENSG00000090661.12	chr19	8206736	8262421	+	protein_coding	NC
CERS6	ENSG00000172292.15	-0.0977347	7.36377	0.206241	0.64973	0.91853	ENSG00000172292.15	chr2	168456249	168775134	+	protein_coding	NC
CERT1	ENSG00000113163.17	-0.236231	5.81133	1.31279	0.251889	0.648186	ENSG00000113163.17	chr5	75356345	75512138	-	protein_coding	NC
CETN3	ENSG00000153140.9	-0.0499231	3.72095	0.0860024	0.769322	0.973937	ENSG00000153140.9	chr5	90392257	90409766	-	protein_coding	NC
CFAP161	ENSG00000156206.14	0.24257	-0.704613	0.0686264	0.793347	0.986376	ENSG00000156206.14	chr15	81007033	81149179	+	protein_coding	NC
CFAP206	ENSG00000272514.6	0.722734	1.87876	1.90877	0.1671	0.553598	ENSG00000272514.6	chr6	87407972	87464465	+	protein_coding	NC
CFAP298	ENSG00000159079.19	0.0889389	5.5422	0.336127	0.562073	0.87845	ENSG00000159079.19	chr21	32592079	32612603	-	protein_coding	NC
CFAP298-TCP10L	ENSG00000265590.10	0.259299	3.94665	1.97601	0.159811	0.542033	ENSG00000265590.10	chr21	32402511	32612865	-	protein_coding	NC
CFAP36	ENSG00000163001.12	1.42657	4.81189	5.59874	0.0179734	0.207353	ENSG00000163001.12	chr2	55519604	55545079	+	protein_coding	UP
CFAP43	ENSG00000197748.13	-0.0695251	2.2976	0.0216878	0.882921	1	ENSG00000197748.13	chr10	104129888	104232364	-	protein_coding	NC
CFAP45	ENSG00000213085.10	0.327105	3.2662	0.720238	0.396066	0.748317	ENSG00000213085.10	chr1	159872364	159900165	-	protein_coding	NC
CFAP47	ENSG00000165164.14	1.48111	-0.0135434	1.59387	0.206774	0.610602	ENSG00000165164.14	chrX	35919734	36385317	+	protein_coding	NC
CFAP54	ENSG00000188596.11	-0.111112	0.906638	0.0299855	0.862523	1	ENSG00000188596.11	chr12	96489571	96875555	+	protein_coding	NC
CFAP57	ENSG00000243710.8	1.0092	1.87744	3.06338	0.0800749	0.418704	ENSG00000243710.8	chr1	43172330	43254358	+	protein_coding	NC
CFAP69	ENSG00000105792.19	0.0193902	3.47248	0.00686351	0.933974	1	ENSG00000105792.19	chr7	90245174	90311063	+	protein_coding	NC
CFAP70	ENSG00000156042.18	-0.206209	3.48483	0.652595	0.419187	0.767727	ENSG00000156042.18	chr10	73253759	73358859	-	protein_coding	NC
CFAP73	ENSG00000186710.11	1.37104	0.00268405	2.77959	0.0954725	0.450035	ENSG00000186710.11	chr12	113149858	113159276	+	protein_coding	NC
CFAP99	ENSG00000206113.11	0.336126	1.79765	1.00845	0.315275	0.675269	ENSG00000206113.11	chr4	2418974	2462942	+	protein_coding	NC
CFB	ENSG00000243649.9	1.01782	8.58629	24.9345	5.93e-07	0.000196727	ENSG00000243649.9	chr6	31945650	31952084	+	protein_coding	UP
CFH	ENSG00000000971.16	1.76149	-3.52691	1.20083	0.273156	0.650916	ENSG00000000971.16	chr1	196652043	196747504	+	protein_coding	NC
CFI	ENSG00000205403.13	1.60647	-3.41944	1.01647	0.313358	0.673214	ENSG00000205403.13	chr4	109740694	109802179	-	protein_coding	NC
CFLAR	ENSG00000003402.20	-0.288047	6.67561	1.96364	0.161124	0.543349	ENSG00000003402.20	chr2	201116154	201176687	+	protein_coding	NC
CFTR	ENSG00000001626.16	0.729946	-3.60706	0.186512	0.665835	0.926472	ENSG00000001626.16	chr7	117287120	117715971	+	protein_coding	NC
CGA	ENSG00000135346.9	2.44947	-3.52625	2.26739	0.132122	0.507175	ENSG00000135346.9	chr6	87085498	87095106	-	protein_coding	NC
CGB7	ENSG00000196337.11	-0.494974	0.77533	1.8931	0.168853	0.555929	ENSG00000196337.11	chr19	49054275	49058860	-	protein_coding	NC
CGN	ENSG00000143375.15	1.83214	6.88871	17.1498	3.45e-05	0.00340317	ENSG00000143375.15	chr1	151510510	151538692	+	protein_coding	UP
CGNL1	ENSG00000128849.10	1.53745	6.54249	10.3354	0.00130502	0.0443593	ENSG00000128849.10	chr15	57375967	57550727	+	protein_coding	UP
CHCHD3	ENSG00000106554.13	0.0207913	4.92585	0.0198249	0.888027	1	ENSG00000106554.13	chr7	132784870	133082090	-	protein_coding	NC
CHCHD4	ENSG00000163528.13	0.182096	3.22228	0.869289	0.351152	0.709274	ENSG00000163528.13	chr3	14112077	14124870	-	protein_coding	NC
CHD1	ENSG00000153922.11	-0.115107	6.52168	0.393149	0.530649	0.858317	ENSG00000153922.11	chr5	98853985	98929007	-	protein_coding	NC
CHD2	ENSG00000173575.22	-0.404757	7.03624	3.7642	0.0523608	0.346107	ENSG00000173575.22	chr15	92900189	93027996	+	protein_coding	NC
CHD8	ENSG00000100888.15	-0.012855	7.02421	0.00465478	0.945606	1	ENSG00000100888.15	chr14	21385194	21456126	-	protein_coding	NC
CHI3L2	ENSG00000064886.14	4.96654	2.04158	52.9254	3.46e-13	1.54e-09	ENSG00000064886.14	chr1	111200771	111243440	+	protein_coding	UP
CHIC1	ENSG00000204116.11	-0.342364	3.67187	2.09344	0.147932	0.526207	ENSG00000204116.11	chrX	73563200	73687102	+	protein_coding	NC
CHIT1	ENSG00000133063.16	0.123569	-3.56589	0.0037374	0.951252	1	ENSG00000133063.16	chr1	203212827	203273641	-	protein_coding	NC
CHKA	ENSG00000110721.12	-0.46752	6.76518	3.30432	0.0690978	0.39093	ENSG00000110721.12	chr11	68052859	68121444	-	protein_coding	NC
CHL1	ENSG00000134121.10	1.29085	-3.34403	0.981773	0.321761	0.681885	ENSG00000134121.10	chr3	196763	409417	+	protein_coding	NC
CHM	ENSG00000188419.14	-0.433145	4.56414	4.18203	0.0408547	0.309852	ENSG00000188419.14	chrX	85861180	86047561	-	protein_coding
CHMP3	ENSG00000115561.16	0.233863	7.0181	1.6575	0.197942	0.59875	ENSG00000115561.16	chr2	86503430	86563479	-	protein_coding	NC
CHMP7	ENSG00000147457.14	-0.091218	5.47527	0.342536	0.558369	0.876026	ENSG00000147457.14	chr8	23243637	23262000	+	protein_coding	NC
CHN2	ENSG00000106069.23	0.0785619	2.18151	0.0568848	0.811489	0.995869	ENSG00000106069.23	chr7	29146569	29514328	+	protein_coding	NC
CHRDL1	ENSG00000101938.15	-2.29277	0.181445	10.7684	0.00103249	0.0375551	ENSG00000101938.15	chrX	110673856	110795819	-	protein_coding	DOWN
CHRM4	ENSG00000180720.7	-0.41237	-1.94634	0.408952	0.522502	0.85159	ENSG00000180720.7	chr11	46385098	46386608	-	protein_coding	NC
CHRM5	ENSG00000184984.10	0.812825	-2.83153	0.55387	0.456741	0.799686	ENSG00000184984.10	chr15	33968497	34067458	+	protein_coding	NC
CHRNA2	ENSG00000120903.13	-0.589144	-3.41023	0.145658	0.70272	0.94081	ENSG00000120903.13	chr8	27459756	27479883	-	protein_coding	NC
CHRNA4	ENSG00000101204.18	2.58674	-1.37803	9.41006	0.00215799	0.0622853	ENSG00000101204.18	chr20	63343223	63378401	-	protein_coding	UP
CHRNA6	ENSG00000147434.9	0	-3.49046	0	1	1	ENSG00000147434.9	chr8	42752620	42796392	-	protein_coding	NC
CHRNA7	ENSG00000175344.19	-2.38085	-3.60631	1.99707	0.157603	0.539199	ENSG00000175344.19	chr15	31923438	32173018	+	protein_coding	NC
CHRNA9	ENSG00000174343.6	2.20407	-3.17983	3.30231	0.0691825	0.391049	ENSG00000174343.6	chr4	40335333	40355217	+	protein_coding	NC
CHRNB1	ENSG00000170175.11	0.0273899	3.6482	0.0191447	0.889952	1	ENSG00000170175.11	chr17	7445061	7457710	+	protein_coding	NC
CHST11	ENSG00000171310.11	2.09095	-3.48362	0.855617	0.354968	0.71282	ENSG00000171310.11	chr12	104455295	104762014	+	protein_coding	NC
CHST9	ENSG00000154080.14	2.02311	-0.851711	9.79377	0.00175104	0.0540453	ENSG00000154080.14	chr18	26906481	27185308	-	protein_coding	UP
CHSY3	ENSG00000198108.4	-1.4467	-3.27643	1.25286	0.263007	0.648186	ENSG00000198108.4	chr5	129904465	130186634	+	protein_coding	NC
CHTOP	ENSG00000160679.13	-0.21342	6.93338	1.43419	0.231082	0.643635	ENSG00000160679.13	chr1	153633982	153646306	+	protein_coding	NC
CHUK	ENSG00000213341.11	0.0737666	4.52196	0.122742	0.726079	0.951357	ENSG00000213341.11	chr10	100188300	100229596	-	protein_coding	NC
CHURC1	ENSG00000258289.8	0.0740777	5.98573	0.22784	0.63313	0.911562	ENSG00000258289.8	chr14	64914361	64944591	+	protein_coding	NC
CHURC1-FNTB	ENSG00000125954.12	0.175159	-1.31428	0.0293269	0.864026	1	ENSG00000125954.12	chr14	64914485	65061803	+	protein_coding	NC
CIBAR1	ENSG00000188343.13	1.78662	-3.41173	1.07654	0.299473	0.660661	ENSG00000188343.13	chr8	93698561	93731527	+	protein_coding	NC
CIDEB	ENSG00000136305.11	0.176	2.86362	0.507146	0.476377	0.816637	ENSG00000136305.11	chr14	24305096	24311430	-	protein_coding	NC
CIDEC	ENSG00000187288.11	-3.86353	-3.44753	4.90455	0.0267861	0.25066	ENSG00000187288.11	chr3	9866711	9880255	-	protein_coding	DOWN
CILK1	ENSG00000112144.16	-0.394433	5.59605	5.91335	0.0150265	0.189503	ENSG00000112144.16	chr6	53001279	53061824	-	protein_coding
CIPC	ENSG00000198894.8	-0.335076	5.64092	2.49969	0.113869	0.478056	ENSG00000198894.8	chr14	77098126	77117287	+	protein_coding	NC
CKAP4	ENSG00000136026.14	0.260795	7.89507	1.4771	0.224228	0.634117	ENSG00000136026.14	chr12	106237881	106304279	-	protein_coding	NC
CKAP5	ENSG00000175216.15	-0.355016	7.24928	3.28735	0.0698156	0.392377	ENSG00000175216.15	chr11	46743048	46846308	-	protein_coding	NC
CLASP1	ENSG00000074054.19	-0.351766	5.66217	5.68992	0.0170626	0.202551	ENSG00000074054.19	chr2	121337776	121649476	-	protein_coding
CLCN3	ENSG00000109572.14	-0.161525	6.81636	0.595858	0.440163	0.785426	ENSG00000109572.14	chr4	169612633	169723673	+	protein_coding	NC
CLCN4	ENSG00000073464.13	-0.632156	-2.64879	0.170095	0.680027	0.932725	ENSG00000073464.13	chrX	10156975	10237660	+	protein_coding	NC
CLCN5	ENSG00000171365.17	0.234239	4.7956	0.788556	0.374537	0.729776	ENSG00000171365.17	chrX	49922596	50099235	+	protein_coding	NC
CLDN11	ENSG00000013297.12	1.47432	-2.22442	1.81769	0.177588	0.56945	ENSG00000013297.12	chr3	170418868	170454733	+	protein_coding	NC
CLDN12	ENSG00000157224.16	0.0332671	5.49115	0.0331268	0.855577	1	ENSG00000157224.16	chr7	90383721	90513402	+	protein_coding	NC
CLDN14	ENSG00000159261.12	1.51234	-2.18072	5.40452	0.0200847	0.220856	ENSG00000159261.12	chr21	36460621	36576569	-	protein_coding	UP
CLDN2	ENSG00000165376.11	1.71361	-3.56714	1.22518	0.268347	0.648186	ENSG00000165376.11	chrX	106900164	106930861	+	protein_coding	NC
CLDN4	ENSG00000189143.9	0.166654	7.08708	0.617476	0.431987	0.778848	ENSG00000189143.9	chr7	73799542	73832693	+	protein_coding	NC
CLDND1	ENSG00000080822.17	-0.290205	5.03469	2.10803	0.146528	0.525338	ENSG00000080822.17	chr3	98497912	98523066	-	protein_coding	NC
CLEC16A	ENSG00000038532.16	-0.320274	6.58034	4.21978	0.0399553	0.306224	ENSG00000038532.16	chr16	10944564	11182186	+	protein_coding
CLEC3A	ENSG00000166509.12	3.97685	-1.36033	6.45985	0.0110339	0.159004	ENSG00000166509.12	chr16	78022515	78066761	+	protein_coding	UP
CLEC3B	ENSG00000163815.6	0.693882	0.516739	1.22055	0.269253	0.648186	ENSG00000163815.6	chr3	45001548	45036071	+	protein_coding	NC
CLGN	ENSG00000153132.13	1.74296	7.25256	6.66587	0.00982766	0.150366	ENSG00000153132.13	chr4	140388453	140427661	-	protein_coding	UP
CLHC1	ENSG00000162994.16	-0.554903	2.68382	3.73646	0.0532372	0.347921	ENSG00000162994.16	chr2	55172547	55232563	-	protein_coding	NC
CLIC4	ENSG00000169504.15	0.0939288	7.03408	0.18091	0.670593	0.927978	ENSG00000169504.15	chr1	24745382	24844321	+	protein_coding	NC
CLIC5	ENSG00000112782.19	0.539458	-2.88404	0.23606	0.627066	0.909323	ENSG00000112782.19	chr6	45880827	46080348	-	protein_coding	NC
CLINT1	ENSG00000113282.14	-0.371705	6.88205	2.99643	0.0834482	0.425659	ENSG00000113282.14	chr5	157785743	157859145	-	protein_coding	NC
CLIP2	ENSG00000106665.16	0.809885	0.195175	2.71141	0.0996328	0.458068	ENSG00000106665.16	chr7	74289407	74405935	+	protein_coding	NC
CLIP3	ENSG00000105270.15	-0.00741424	0.515007	0.000359861	0.984865	1	ENSG00000105270.15	chr19	36014660	36033343	-	protein_coding	NC
CLN8	ENSG00000182372.10	-0.0613638	5.18148	0.127159	0.721396	0.94941	ENSG00000182372.10	chr8	1755778	1801711	+	protein_coding	NC
CLNK	ENSG00000109684.15	3.68691	-1.12011	14.7822	0.000120672	0.00881119	ENSG00000109684.15	chr4	10486395	10684768	-	protein_coding	UP
CLNS1A	ENSG00000074201.9	0.0805873	9.91627	0.302556	0.582284	0.890066	ENSG00000074201.9	chr11	77514936	77637794	-	protein_coding	NC
CLOCK	ENSG00000134852.15	-0.00406152	6.02833	0.000472094	0.982665	1	ENSG00000134852.15	chr4	55427903	55546909	-	protein_coding	NC
CLTA	ENSG00000122705.17	0.232778	6.60134	2.31163	0.128409	0.501575	ENSG00000122705.17	chr9	36190856	36304781	+	protein_coding	NC
CLTB	ENSG00000175416.15	0.163646	5.81112	0.584667	0.444489	0.789555	ENSG00000175416.15	chr5	176392455	176416569	-	protein_coding	NC
CLTRN	ENSG00000147003.7	0.318732	-0.0147179	0.827506	0.362995	0.72008	ENSG00000147003.7	chrX	15627318	15675012	-	protein_coding	NC
CMC1	ENSG00000187118.14	-0.0218065	3.37109	0.0134089	0.907814	1	ENSG00000187118.14	chr3	28241584	28325142	+	protein_coding	NC
CMC2	ENSG00000103121.9	0.0871334	3.00044	0.168706	0.681265	0.933109	ENSG00000103121.9	chr16	80966448	81020270	-	protein_coding	NC
CMKLR1	ENSG00000174600.14	1.17679	-3.04009	0.964049	0.326169	0.686673	ENSG00000174600.14	chr12	108288044	108339317	-	protein_coding	NC
CMPK1	ENSG00000162368.13	-0.0561299	7.20763	0.0696587	0.791834	0.985704	ENSG00000162368.13	chr1	47333797	47378839	+	protein_coding	NC
CMSS1	ENSG00000184220.12	0.363673	3.60019	3.18795	0.074183	0.403204	ENSG00000184220.12	chr3	99817837	100181732	+	protein_coding	NC
CMTM6	ENSG00000091317.8	-0.276572	8.15877	1.67836	0.195143	0.59558	ENSG00000091317.8	chr3	32481312	32502852	-	protein_coding	NC
CNGA3	ENSG00000144191.12	0.319405	-0.173367	0.563187	0.452979	0.796487	ENSG00000144191.12	chr2	98346188	98398601	+	protein_coding	NC
CNGB3	ENSG00000170289.12	-0.309008	-3.03831	0.0970937	0.755346	0.966787	ENSG00000170289.12	chr8	86553977	86743675	-	protein_coding	NC
CNKSR1	ENSG00000142675.18	-0.268231	5.59697	2.69292	0.100795	0.460344	ENSG00000142675.18	chr1	26177484	26189884	+	protein_coding	NC
CNKSR2	ENSG00000149970.16	-1.06853	-2.06008	1.88982	0.169222	0.556334	ENSG00000149970.16	chrX	21372801	21654695	+	protein_coding	NC
CNN1	ENSG00000130176.8	1.75348	-3.60559	1.24384	0.264733	0.648186	ENSG00000130176.8	chr19	11538767	11550323	+	protein_coding	NC
CNNM4	ENSG00000158158.12	-0.0467408	5.09241	0.0596299	0.807082	0.993304	ENSG00000158158.12	chr2	96760902	96811874	+	protein_coding	NC
CNOT3	ENSG00000088038.19	-0.145056	5.70099	1.07989	0.298723	0.660153	ENSG00000088038.19	chr19	54137749	54155681	+	protein_coding	NC
CNOT8	ENSG00000155508.13	-0.255964	6.81154	1.62042	0.203034	0.60663	ENSG00000155508.13	chr5	154857553	154876793	+	protein_coding	NC
CNST	ENSG00000162852.14	-0.165062	5.29056	0.991358	0.319411	0.679583	ENSG00000162852.14	chr1	246566444	246668595	+	protein_coding	NC
CNTN1	ENSG00000018236.15	1.32907	-3.30742	0.897376	0.343486	0.702461	ENSG00000018236.15	chr12	40692439	41072415	+	protein_coding	NC
CNTN2	ENSG00000184144.12	-0.805118	3.53268	14.1617	0.000167751	0.0112812	ENSG00000184144.12	chr1	205042937	205078289	+	protein_coding
CNTN6	ENSG00000134115.13	-1.73477	-1.60005	2.18249	0.139588	0.518204	ENSG00000134115.13	chr3	1092658	1404217	+	protein_coding	NC
CNTNAP1	ENSG00000108797.12	0.342163	1.26191	0.765223	0.381699	0.735111	ENSG00000108797.12	chr17	42682531	42699993	+	protein_coding	NC
CNTNAP2	ENSG00000174469.23	-0.433	8.07357	2.61597	0.105793	0.466466	ENSG00000174469.23	chr7	146116002	148420998	+	protein_coding	NC
CNTRL	ENSG00000119397.16	-0.54739	4.85934	12.2038	0.000476911	0.0229416	ENSG00000119397.16	chr9	121074863	121177610	+	protein_coding
COA1	ENSG00000106603.19	0.0199669	5.27424	0.0211813	0.884286	1	ENSG00000106603.19	chr7	43608456	43729717	-	protein_coding	NC
COA5	ENSG00000183513.9	-0.10343	4.73952	0.521896	0.470034	0.811532	ENSG00000183513.9	chr2	98599314	98608515	-	protein_coding	NC
COASY	ENSG00000068120.15	0.0357866	6.51922	0.0684309	0.793635	0.986452	ENSG00000068120.15	chr17	42561467	42566277	+	protein_coding	NC
COBLL1	ENSG00000082438.17	0.25165	4.42114	0.852065	0.355969	0.713648	ENSG00000082438.17	chr2	164653624	164843679	-	protein_coding	NC
COG1	ENSG00000166685.12	1.34795	5.64462	5.61589	0.0177983	0.207311	ENSG00000166685.12	chr17	73192632	73208507	+	protein_coding	UP
COG5	ENSG00000164597.14	0.224602	5.89733	1.71854	0.189881	0.587082	ENSG00000164597.14	chr7	107201555	107564514	-	protein_coding	NC
COG6	ENSG00000133103.17	-0.602653	5.40992	12.0895	0.000507053	0.0239175	ENSG00000133103.17	chr13	39655627	39791665	+	protein_coding
COG7	ENSG00000168434.13	0.268541	6.31569	3.88285	0.0487816	0.33518	ENSG00000168434.13	chr16	23388493	23453189	-	protein_coding
COL14A1	ENSG00000187955.12	0.373662	-0.828586	0.72427	0.394747	0.747797	ENSG00000187955.12	chr8	120059780	120373573	+	protein_coding	NC
COL1A1	ENSG00000108821.14	0.359845	5.79316	2.58968	0.107562	0.468923	ENSG00000108821.14	chr17	50184101	50201632	-	protein_coding	NC
COL24A1	ENSG00000171502.15	-0.107413	6.65998	0.0573618	0.810715	0.995259	ENSG00000171502.15	chr1	85729233	86156943	-	protein_coding	NC
COL28A1	ENSG00000215018.10	-1.13665	2.10232	8.81772	0.0029832	0.0747845	ENSG00000215018.10	chr7	7356203	7535873	-	protein_coding	DOWN
COL3A1	ENSG00000168542.16	2.20933	9.99359	10.8066	0.0010114	0.0371237	ENSG00000168542.16	chr2	188974373	189012746	+	protein_coding	UP
COL4A2	ENSG00000134871.19	1.13739	-1.33723	3.60539	0.0575925	0.360981	ENSG00000134871.19	chr13	110305812	110513209	+	protein_coding	NC
COL6A3	ENSG00000163359.16	0.846541	-0.42781	2.29225	0.130022	0.503626	ENSG00000163359.16	chr2	237324003	237414207	-	protein_coding	NC
COL7A1	ENSG00000114270.17	-0.509853	0.408232	0.708136	0.400063	0.75185	ENSG00000114270.17	chr3	48564073	48595267	-	protein_coding	NC
COLEC10	ENSG00000184374.3	-0.309109	-0.0753615	0.354902	0.551351	0.871726	ENSG00000184374.3	chr8	118995452	119108455	+	protein_coding	NC
COLEC11	ENSG00000118004.18	0.189844	1.54139	0.309028	0.578277	0.888158	ENSG00000118004.18	chr2	3594832	3644644	+	protein_coding	NC
COLGALT2	ENSG00000198756.12	-0.0468519	0.06552	0.0102612	0.919314	1	ENSG00000198756.12	chr1	183929854	184037729	-	protein_coding	NC
COLQ	ENSG00000206561.13	-1.0255	2.12028	5.34406	0.020793	0.22498	ENSG00000206561.13	chr3	15450133	15521751	-	protein_coding	DOWN
COMMD10	ENSG00000145781.9	0.165301	4.41579	1.08601	0.297356	0.658823	ENSG00000145781.9	chr5	116085016	116412762	+	protein_coding	NC
COMMD2	ENSG00000114744.9	0.0235797	5.00235	0.026489	0.870712	1	ENSG00000114744.9	chr3	149738472	149752495	-	protein_coding	NC
COPA	ENSG00000122218.16	-0.168887	9.51197	1.14389	0.284831	0.651455	ENSG00000122218.16	chr1	160288594	160343273	-	protein_coding	NC
COPB1	ENSG00000129083.13	-0.305076	7.82217	2.25512	0.133173	0.509523	ENSG00000129083.13	chr11	14443440	14500027	-	protein_coding	NC
COPB2	ENSG00000184432.10	-0.278704	8.61938	2.24428	0.13411	0.510878	ENSG00000184432.10	chr3	139355600	139389680	-	protein_coding	NC
COPG1	ENSG00000181789.14	-0.315922	8.28483	2.74852	0.0973444	0.453719	ENSG00000181789.14	chr3	129249606	129277773	+	protein_coding	NC
COPG2	ENSG00000158623.14	-0.152106	6.18462	0.946337	0.330653	0.690234	ENSG00000158623.14	chr7	130506238	130668748	-	protein_coding	NC
COPS3	ENSG00000141030.13	0.228078	5.72589	3.01787	0.0823515	0.423508	ENSG00000141030.13	chr17	17246616	17281273	-	protein_coding	NC
COPS5	ENSG00000121022.14	0.185256	5.87102	1.60527	0.205158	0.608943	ENSG00000121022.14	chr8	67043079	67083783	-	protein_coding	NC
COPZ2	ENSG00000005243.10	0.172966	0.232428	0.0547407	0.81501	0.99721	ENSG00000005243.10	chr17	48026167	48038030	-	protein_coding	NC
COQ8B	ENSG00000123815.12	0.0964016	4.8479	0.443975	0.50521	0.838181	ENSG00000123815.12	chr19	40691530	40718207	-	protein_coding	NC
COQ9	ENSG00000088682.14	0.0360924	4.25109	0.0453914	0.831286	1	ENSG00000088682.14	chr16	57447425	57461270	+	protein_coding	NC
CORIN	ENSG00000145244.12	0.0979828	-3.60598	0.00239888	0.960937	1	ENSG00000145244.12	chr4	47593999	47838106	-	protein_coding	NC
CORO1C	ENSG00000110880.11	-0.146755	4.94912	0.754627	0.385015	0.73802	ENSG00000110880.11	chr12	108645109	108731526	-	protein_coding	NC
COX16	ENSG00000133983.16	1.30219	5.22586	4.37735	0.0364196	0.291511	ENSG00000133983.16	chr14	70325081	70416984	-	protein_coding	UP
COX17	ENSG00000138495.6	0.389973	4.36777	2.82453	0.092834	0.446252	ENSG00000138495.6	chr3	119654513	119677454	-	protein_coding	NC
COX19	ENSG00000240230.6	-0.180268	3.99698	0.705323	0.401001	0.752822	ENSG00000240230.6	chr7	898778	975549	-	protein_coding	NC
COX6C	ENSG00000164919.11	1.43168	7.07519	4.29342	0.0382601	0.299008	ENSG00000164919.11	chr8	99873200	99893707	-	protein_coding	UP
CPA3	ENSG00000163751.4	-0.0844001	-3.4478	0.00187186	0.96549	1	ENSG00000163751.4	chr3	148865296	148897203	+	protein_coding	NC
CPA5	ENSG00000158525.15	1.43474	-3.41254	0.663167	0.415444	0.765355	ENSG00000158525.15	chr7	130344816	130368730	+	protein_coding	NC
CPA6	ENSG00000165078.13	2.14356	1.06256	9.35365	0.00222542	0.0632902	ENSG00000165078.13	chr8	67422038	67746378	-	protein_coding	UP
CPEB1	ENSG00000214575.9	1.3903	-1.5151	6.50135	0.0107792	0.157604	ENSG00000214575.9	chr15	82543201	82648861	-	protein_coding	UP
CPEB3	ENSG00000107864.15	-0.627242	3.77791	7.99829	0.00468215	0.0972793	ENSG00000107864.15	chr10	92046692	92291078	-	protein_coding
CPEB4	ENSG00000113742.14	-0.140686	4.39003	0.473013	0.491604	0.828345	ENSG00000113742.14	chr5	173888349	173961980	+	protein_coding	NC
CPLANE1	ENSG00000197603.15	-0.391146	5.54769	3.38916	0.0656265	0.381602	ENSG00000197603.15	chr5	37106228	37249421	-	protein_coding	NC
CPM	ENSG00000135678.12	-1.74605	3.60604	5.39821	0.0201574	0.221361	ENSG00000135678.12	chr12	68842197	68971570	-	protein_coding	DOWN
CPNE1	ENSG00000214078.12	0.0865612	6.71956	0.215036	0.642849	0.915788	ENSG00000214078.12	chr20	35626031	35664956	-	protein_coding	NC
CPNE4	ENSG00000196353.11	-2.63991	-3.27277	4.15156	0.0415962	0.312036	ENSG00000196353.11	chr3	131533555	132285410	-	protein_coding	DOWN
CPNE5	ENSG00000124772.12	1.07791	-2.34625	2.44625	0.117806	0.484963	ENSG00000124772.12	chr6	36740775	36839444	-	protein_coding	NC
CPNE6	ENSG00000100884.9	-0.0176899	-3.41699	1.45e-05	0.996958	1	ENSG00000100884.9	chr14	24070837	24078100	+	protein_coding	NC
CPO	ENSG00000144410.5	0	-3.45359	0	1	1	ENSG00000144410.5	chr2	206939518	206969474	+	protein_coding	NC
CPPED1	ENSG00000103381.12	0.285814	3.872	0.911732	0.339655	0.698568	ENSG00000103381.12	chr16	12659799	12803887	-	protein_coding	NC
CPS1	ENSG00000021826.17	0.0279635	2.69155	0.00188827	0.965339	1	ENSG00000021826.17	chr2	210477682	210679107	+	protein_coding	NC
CPSF1	ENSG00000071894.17	-0.162008	6.93793	0.747628	0.387228	0.740666	ENSG00000071894.17	chr8	144393229	144409335	-	protein_coding	NC
CPSF6	ENSG00000111605.18	-0.194796	6.34955	1.31196	0.25204	0.648186	ENSG00000111605.18	chr12	69239569	69274358	+	protein_coding	NC
CPT2	ENSG00000157184.7	-0.0352871	5.14031	0.0653846	0.798179	0.989221	ENSG00000157184.7	chr1	53196792	53214197	+	protein_coding	NC
CPVL	ENSG00000106066.15	2.84058	-2.83574	7.64546	0.00569154	0.109555	ENSG00000106066.15	chr7	28995235	29195451	-	protein_coding	UP
CPXM2	ENSG00000121898.13	1.08892	-2.92726	0.702857	0.401825	0.753737	ENSG00000121898.13	chr10	123706207	123940267	-	protein_coding	NC
CRACD	ENSG00000109265.14	-0.421066	3.46654	1.16824	0.279762	0.651455	ENSG00000109265.14	chr4	56049073	56328625	+	protein_coding	NC
CRACR2A	ENSG00000130038.10	-0.0603892	3.50907	0.0775646	0.780625	0.980344	ENSG00000130038.10	chr12	3606633	3764819	-	protein_coding	NC
CRAMP1	ENSG00000007545.16	-0.332799	6.1611	4.94236	0.0262063	0.247929	ENSG00000007545.16	chr16	1612337	1677908	+	protein_coding
CRB2	ENSG00000148204.12	0.309739	-2.06533	0.0536928	0.816758	0.99784	ENSG00000148204.12	chr9	123356170	123380324	+	protein_coding	NC
CREB5	ENSG00000146592.17	2.4486	-3.60564	2.1148	0.145881	0.525062	ENSG00000146592.17	chr7	28299321	28825894	+	protein_coding	NC
CREBL2	ENSG00000111269.3	0.0836668	6.6495	0.176318	0.674557	0.929388	ENSG00000111269.3	chr12	12611827	12645108	+	protein_coding	NC
CREBRF	ENSG00000164463.12	-0.254272	4.69857	1.47689	0.224261	0.634117	ENSG00000164463.12	chr5	173056352	173139284	+	protein_coding	NC
CREM	ENSG00000095794.19	0.332739	3.39961	2.62774	0.105011	0.464876	ENSG00000095794.19	chr10	35126791	35212958	+	protein_coding	NC
CROCC	ENSG00000058453.17	-0.554531	3.63415	6.81684	0.0090302	0.144496	ENSG00000058453.17	chr1	16740273	16972964	+	protein_coding
CRYBA2	ENSG00000163499.12	-0.101482	-2.5306	0.0172944	0.895373	1	ENSG00000163499.12	chr2	218990189	218993422	-	protein_coding	NC
CRYL1	ENSG00000165475.15	1.46752	4.68446	9.93616	0.00162063	0.050963	ENSG00000165475.15	chr13	20403666	20525873	-	protein_coding	UP
CRYM	ENSG00000103316.12	0.244015	3.77156	0.322026	0.570393	0.883981	ENSG00000103316.12	chr16	21238874	21303083	-	protein_coding	NC
CRYZL1	ENSG00000205758.12	0.161218	4.34143	0.855036	0.355132	0.712987	ENSG00000205758.12	chr21	33589341	33643926	-	protein_coding	NC
CSDE1	ENSG00000009307.16	0.163577	9.68362	1.01309	0.314163	0.674022	ENSG00000009307.16	chr1	114716913	114758676	-	protein_coding	NC
CSF2RA	ENSG00000198223.16	1.81282	-1.25647	9.04034	0.00264087	0.0701551	ENSG00000198223.16	chrX	1268800	1310381	+	protein_coding	UP
CSF3	ENSG00000108342.13	0	-3.09735	0	1	1	ENSG00000108342.13	chr17	40015361	40017813	+	protein_coding	NC
CSGALNACT1	ENSG00000147408.14	-0.108157	5.21611	0.130805	0.717599	0.947641	ENSG00000147408.14	chr8	19404161	19758029	-	protein_coding	NC
CSKMT	ENSG00000214756.8	0.0901402	-0.0268871	0.0648516	0.798986	0.989575	ENSG00000214756.8	chr11	62665309	62668496	+	protein_coding	NC
CSMD3	ENSG00000164796.18	-1.37326	3.11507	5.78027	0.016207	0.196501	ENSG00000164796.18	chr8	112222928	113436939	-	protein_coding	DOWN
CSNK1G1	ENSG00000169118.18	-0.134498	5.67238	0.604496	0.436868	0.783048	ENSG00000169118.18	chr15	64165525	64356173	-	protein_coding	NC
CSNK1G3	ENSG00000151292.17	-0.258149	4.79596	2.1487	0.142691	0.522014	ENSG00000151292.17	chr5	123512099	123617045	+	protein_coding	NC
CSNK2A1	ENSG00000101266.19	0.398114	6.81279	2.38194	0.122745	0.492854	ENSG00000101266.19	chr20	472498	543835	-	protein_coding	NC
CSPG5	ENSG00000114646.10	-0.17437	0.716116	0.209533	0.647134	0.917201	ENSG00000114646.10	chr3	47562238	47580792	-	protein_coding	NC
CSTA	ENSG00000121552.4	0.275387	8.17052	1.32265	0.250117	0.648186	ENSG00000121552.4	chr3	122325248	122341969	+	protein_coding	NC
CSTL1	ENSG00000125823.12	0.0729069	-3.34267	0.0036242	0.951995	1	ENSG00000125823.12	chr20	23439685	23444930	+	protein_coding	NC
CTBP2	ENSG00000175029.17	-0.023839	7.88473	0.011367	0.915094	1	ENSG00000175029.17	chr10	124984317	125161170	-	protein_coding	NC
CTDSPL	ENSG00000144677.15	0.0656377	6.39009	0.247784	0.61864	0.906546	ENSG00000144677.15	chr3	37861880	37984469	+	protein_coding	NC
CTIF	ENSG00000134030.14	0.265537	3.58682	1.45318	0.228018	0.639659	ENSG00000134030.14	chr18	48539031	48863217	+	protein_coding	NC
CTNNA1	ENSG00000044115.21	0.0769547	8.66111	0.203338	0.65204	0.919538	ENSG00000044115.21	chr5	138610967	138935034	+	protein_coding	NC
CTNNA3	ENSG00000183230.17	-0.720749	0.753737	2.67057	0.10222	0.462437	ENSG00000183230.17	chr10	65912523	67696195	-	protein_coding	NC
CTNNBL1	ENSG00000132792.19	0.260311	5.04588	3.3292	0.0680601	0.388097	ENSG00000132792.19	chr20	37693955	37872129	+	protein_coding	NC
CTNND1	ENSG00000198561.15	-0.20035	7.84599	1.02278	0.311861	0.672115	ENSG00000198561.15	chr11	57753243	57819546	+	protein_coding	NC
CTNND2	ENSG00000169862.19	-1.09489	3.06827	9.16966	0.00246061	0.0675162	ENSG00000169862.19	chr5	10971836	11904446	-	protein_coding	DOWN
CTPS2	ENSG00000047230.15	0.009384	5.58187	0.00391834	0.950088	1	ENSG00000047230.15	chrX	16587999	16712936	-	protein_coding	NC
CTR9	ENSG00000198730.9	-0.0922747	6.41846	0.501767	0.478725	0.818591	ENSG00000198730.9	chr11	10751246	10801625	+	protein_coding	NC
CTRC	ENSG00000162438.12	0	-2.74829	0	1	1	ENSG00000162438.12	chr1	15438442	15449242	+	protein_coding	NC
CTSB	ENSG00000164733.21	1.70375	8.14092	13.9139	0.00019138	0.0120222	ENSG00000164733.21	chr8	11842524	11869448	-	protein_coding	UP
CTSK	ENSG00000143387.13	-0.0774981	1.97184	0.0407593	0.840003	1	ENSG00000143387.13	chr1	150796208	150808260	-	protein_coding	NC
CTSS	ENSG00000163131.11	0.338798	4.8172	2.1275	0.144677	0.524664	ENSG00000163131.11	chr1	150730188	150765792	-	protein_coding	NC
CTTNBP2NL	ENSG00000143079.15	-0.0162612	4.66492	0.00800555	0.928705	1	ENSG00000143079.15	chr1	112396214	112463456	+	protein_coding	NC
CTXN3	ENSG00000205279.8	-0.705806	-3.24854	0.283778	0.594235	0.896557	ENSG00000205279.8	chr5	127649044	127658630	+	protein_coding	NC
CUBN	ENSG00000107611.16	0	-3.41795	0	1	1	ENSG00000107611.16	chr10	16823966	17129811	-	protein_coding	NC
CUL2	ENSG00000108094.16	-0.0795915	4.98093	0.266903	0.605417	0.900971	ENSG00000108094.16	chr10	35008551	35090642	-	protein_coding	NC
CUL4B	ENSG00000158290.18	-0.315252	6.62665	2.30618	0.12886	0.501975	ENSG00000158290.18	chrX	120523858	120575794	-	protein_coding	NC
CUX1	ENSG00000257923.11	-0.0903957	6.70077	0.213284	0.644206	0.91603	ENSG00000257923.11	chr7	101815904	102283958	+	protein_coding	NC
CUX2	ENSG00000111249.14	0.434742	-2.58879	0.278658	0.597582	0.897062	ENSG00000111249.14	chr12	111034165	111350554	+	protein_coding	NC
CWC25	ENSG00000273559.5	-0.140024	4.60556	0.716478	0.397302	0.749517	ENSG00000273559.5	chr17	38800441	38825355	-	protein_coding	NC
CWC27	ENSG00000153015.16	0.0696282	4.47199	0.203679	0.651768	0.91953	ENSG00000153015.16	chr5	64768930	65018750	+	protein_coding	NC
CWF19L1	ENSG00000095485.18	-0.0740612	4.60736	0.274791	0.600136	0.897884	ENSG00000095485.18	chr10	100232298	100267680	-	protein_coding	NC
CX3CR1	ENSG00000168329.14	0.0445175	-3.00634	0.00178433	0.966306	1	ENSG00000168329.14	chr3	39263495	39281735	-	protein_coding	NC
CXCL17	ENSG00000189377.9	0.207714	2.48511	0.261847	0.608854	0.902382	ENSG00000189377.9	chr19	42428278	42442946	-	protein_coding	NC
CXCR1	ENSG00000163464.8	-0.0295979	-2.62667	0.00105891	0.974041	1	ENSG00000163464.8	chr2	218162841	218166962	-	protein_coding	NC
CXCR2	ENSG00000180871.8	0.747034	-0.891048	2.72422	0.0988363	0.456528	ENSG00000180871.8	chr2	218125289	218137251	+	protein_coding	NC
CXCR5	ENSG00000160683.5	0.433116	-2.5979	0.2706	0.60293	0.899576	ENSG00000160683.5	chr11	118883892	118897787	+	protein_coding	NC
CXorf38	ENSG00000185753.13	0.0847088	4.5713	0.197697	0.656586	0.921056	ENSG00000185753.13	chrX	40626921	40647561	-	protein_coding	NC
CYB561A3	ENSG00000162144.10	0.331051	3.9069	3.36832	0.0664614	0.383462	ENSG00000162144.10	chr11	61348754	61362283	-	protein_coding	NC
CYB561D2	ENSG00000114395.11	1.39632	4.79492	4.09393	0.0430375	0.316533	ENSG00000114395.11	chr3	50350845	50358460	+	protein_coding	UP
CYB5RL	ENSG00000215883.10	0.126231	3.30806	0.381953	0.53656	0.863164	ENSG00000215883.10	chr1	54169651	54200036	-	protein_coding	NC
CYFIP2	ENSG00000055163.20	-0.277961	7.36021	1.33934	0.24715	0.648186	ENSG00000055163.20	chr5	157266079	157395595	+	protein_coding	NC
CYP19A1	ENSG00000137869.15	0	-3.56666	0	1	1	ENSG00000137869.15	chr15	51208057	51338601	-	protein_coding	NC
CYP1B1	ENSG00000138061.12	0	-3.18815	0	1	1	ENSG00000138061.12	chr2	38066973	38109902	-	protein_coding	NC
CYP27B1	ENSG00000111012.10	-0.0332258	0.516185	0.00695164	0.933552	1	ENSG00000111012.10	chr12	57762334	57768986	-	protein_coding	NC
CYP2B6	ENSG00000197408.10	1.63782	-1.04745	4.61043	0.031778	0.272625	ENSG00000197408.10	chr19	40991282	41018398	+	protein_coding	UP
CYP2C18	ENSG00000108242.13	2.17807	-2.43226	7.72434	0.00544813	0.106952	ENSG00000108242.13	chr10	94683729	94736190	+	protein_coding	UP
CYP2C19	ENSG00000165841.11	-0.860622	-2.52777	0.80461	0.369719	0.72624	ENSG00000165841.11	chr10	94762681	94855547	+	protein_coding	NC
CYP2E1	ENSG00000130649.10	-0.508961	1.66823	0.694773	0.404545	0.755865	ENSG00000130649.10	chr10	133520406	133561220	+	protein_coding	NC
CYP4B1	ENSG00000142973.14	0.0267467	4.66644	0.00410146	0.948936	1	ENSG00000142973.14	chr1	46757838	46819413	+	protein_coding	NC
CYP4V2	ENSG00000145476.16	0.0953387	5.35231	0.307895	0.578975	0.888594	ENSG00000145476.16	chr4	186191567	186213463	+	protein_coding	NC
CYP4X1	ENSG00000186377.8	1.40084	5.91657	21.528	3.49e-06	0.000664166	ENSG00000186377.8	chr1	47023669	47050751	+	protein_coding	UP
CYREN	ENSG00000122783.16	0.0611515	4.58756	0.173298	0.677198	0.930846	ENSG00000122783.16	chr7	135092363	135170795	-	protein_coding	NC
CYRIA	ENSG00000197872.11	0.385341	-3.30714	0.137669	0.710609	0.944389	ENSG00000197872.11	chr2	16549459	16666331	-	protein_coding	NC
CYRIB	ENSG00000153310.19	0.0341873	6.40479	0.0446241	0.832697	1	ENSG00000153310.19	chr8	129839593	130017129	-	protein_coding	NC
CYS1	ENSG00000205795.4	0.871855	-3.48764	0.279099	0.597292	0.896977	ENSG00000205795.4	chr2	10056780	10080944	-	protein_coding	NC
CYSLTR1	ENSG00000173198.6	-0.41715	2.29738	1.17291	0.278804	0.651455	ENSG00000173198.6	chrX	78271468	78327691	-	protein_coding	NC
CYSTM1	ENSG00000120306.11	1.61235	4.67308	11.3827	0.000741293	0.0307856	ENSG00000120306.11	chr5	140175156	140282052	+	protein_coding	UP
CYTH1	ENSG00000108669.16	-0.109732	5.90759	0.504397	0.477574	0.817394	ENSG00000108669.16	chr17	78674048	78782297	-	protein_coding	NC
CYTIP	ENSG00000115165.10	0.180111	1.68328	0.160692	0.68852	0.936525	ENSG00000115165.10	chr2	157414619	157488961	-	protein_coding	NC
DAB2	ENSG00000153071.15	-1.67256	0.196174	9.27686	0.00232067	0.0648766	ENSG00000153071.15	chr5	39371675	39462300	-	protein_coding	DOWN
DALRD3	ENSG00000178149.17	1.44675	5.05048	7.94043	0.00483423	0.0987485	ENSG00000178149.17	chr3	49015488	49022293	-	protein_coding	UP
DAP	ENSG00000112977.16	0.0946491	7.90164	0.251579	0.615965	0.905128	ENSG00000112977.16	chr5	10679230	10761234	-	protein_coding	NC
DAPK1	ENSG00000196730.13	-0.442678	6.10891	9.01204	0.00268207	0.070687	ENSG00000196730.13	chr9	87497228	87708634	+	protein_coding
DAPK3	ENSG00000167657.14	0.0758758	5.08534	0.225277	0.635049	0.912269	ENSG00000167657.14	chr19	3958453	3971123	-	protein_coding	NC
DARS1	ENSG00000115866.11	0.03598	5.90667	0.0692935	0.792368	0.985955	ENSG00000115866.11	chr2	135905881	135986100	-	protein_coding	NC
DARS2	ENSG00000117593.12	-0.154138	5.01164	0.87145	0.350554	0.708915	ENSG00000117593.12	chr1	173824653	173858808	+	protein_coding	NC
DAW1	ENSG00000123977.10	2.54023	-3.56477	2.23417	0.134989	0.51214	ENSG00000123977.10	chr2	227871054	227924344	+	protein_coding	NC
DBNL	ENSG00000136279.21	1.33205	6.59397	5.07736	0.0242402	0.239247	ENSG00000136279.21	chr7	44044640	44069456	+	protein_coding	UP
DCAF17	ENSG00000115827.14	-0.1289	4.39373	0.49027	0.483807	0.821944	ENSG00000115827.14	chr2	171434217	171485052	+	protein_coding	NC
DCAF7	ENSG00000136485.15	-0.196572	7.48006	1.03415	0.309187	0.670353	ENSG00000136485.15	chr17	63550477	63594279	+	protein_coding	NC
DCBLD1	ENSG00000164465.19	-0.544911	4.81308	6.14325	0.0131914	0.176004	ENSG00000164465.19	chr6	117453817	117569858	+	protein_coding
DCBLD2	ENSG00000057019.16	-0.68143	4.66272	9.38994	0.0021818	0.0627015	ENSG00000057019.16	chr3	98795941	98901695	-	protein_coding
DCDC1	ENSG00000170959.14	-0.492043	7.3612	2.61308	0.105986	0.466548	ENSG00000170959.14	chr11	30830369	31369810	-	protein_coding	NC
DCDC2	ENSG00000146038.12	-0.329063	4.26205	1.50228	0.22032	0.62917	ENSG00000146038.12	chr6	24171755	24358059	-	protein_coding	NC
DCK	ENSG00000156136.10	-0.220513	4.42367	1.24508	0.264495	0.648186	ENSG00000156136.10	chr4	70992538	71030914	+	protein_coding	NC
DCLK1	ENSG00000133083.15	1.6218	5.26273	17.8314	2.41e-05	0.00272308	ENSG00000133083.15	chr13	35768652	36131382	-	protein_coding	UP
[truncated: 3,082 more rows]
