# Supplementary material for: The potential of epigenetic therapy to target the 3D epigenome in endocrine-resistant breast cancer
Source: Nat Struct Mol Biol. 2024 Jan 5;31(3):498–512. doi: 10.1038/s41594-023-01181-7 (PMC10948365; doi:10.1038/s41594-023-01181-7)
Supplement: Supplementary file 5 — Numerical source data. [file 41594_2023_1181_MOESM5_ESM.xlsx]

## Sheet: Figure 1d
Gar15-13		HCI-005
Vehicle	Decitabine	Vehicle	Decitabine
29.8361	33.0106	39.6454	25.5716
43.7826	24.6605	48.3837	33.6907
43.343	29.4481	36.7047	25.9466
44.9264	27.6392	49.1739	34.0243
50.1791	32.05	41.7833	32.1237
46.6693	28.8719	39.8843	34.1199
41.3524		39.7209	33.7676

## Sheet: Figure 3e
Vehicle OEs/promoter	Decitabine OEs/promoter
3.73966	6.79278
4.10617	6.5214
3.34357	7.8778

## Sheet: Figure 7c
Day 7 Decitabine	Control Early	Control Late	Decitabine Recovery	PDX Vehicle	PDX Decitabine
1.79	0.77	0.89	0.85	29.11	47.3
1.27	1.02	0.93	0.84	27.09	37.58
				24.98	46.1
				28.67	38.17

## Sheet: Figure 7d
Day 7 Decitabine	Control Early	Control Late	Decitabine Recovery	PDX Vehicle	PDX Decitabine
59.76	21.42	35.32	26.39	78.22	181.34
58.53	20.08	33.17	28.57	42.57	151.41
				61.52	176.62
				47.89	174.17

## Sheet: Extended Data Figure 1b
	Vehicle						Decitabine
Nuclear	1.2097	1.21504	1.16526	1.17551	1.16633	1.1088	1.0948	0.904058	1.01313	0.968209	1.06015	1.10339
Cytoplasmic	0.321807	0.364803	0.311829	0.336117	0.30705	0.306844	0.353572	0.250966	0.29897	0.252519	0.319501	0.292722

## Sheet: Extended Data Figure 5c
Veh baits	Veh OEs	Dec baits	Dec OEs
19467	72800	27381	185993
25242	103648	26588	173391
20066	67092	26670	210101

## Sheet: Extended Data Figure 7a
PDX Vehicle	PDX Decitabine
29.11	47.3
27.09	37.58
24.98	46.1
28.67	38.17

## Sheet: Extended Data Figure 7b
PDX Vehicle	PDX Decitabine
24.57	104.53
47.27	119.92
51.95	113.61
29.85	150.84

## Sheet: Extended Data Figure 7c
PDX Vehicle	PDX Decitabine
78.22	181.34
42.57	151.41
61.52	176.62
47.89	174.17

## Sheet: Extended Data Figure 7d
PDX Vehicle	PDX Decitabine
0.22	1.87
0	1.16
0.07	0.89
0.02	1.6

[truncated: 3 more sheets: Extended Data Figure 9a, Extended Data Figure 9b, Extended Data Figure 9c]
